# Supplementary material for: Single-cell TCRseq: paired recovery of entire T-cell alpha and beta chain transcripts in T-cell receptors from single-cell RNAseq
Source: Genome Med. 2016 Jul 27;8:80. doi: 10.1186/s13073-016-0335-7 (PMC4962388; doi:10.1186/s13073-016-0335-7)
Supplement: Additional file 1: Table S1. — Summary data of 91 single-cell mouse T-cell RNAseq samples. Provided as a separate Excel file. (XLSX 59 kb) [file 13073_2016_335_MOESM1_ESM.xlsx]

## Sheet: Mouse.Sample.QC.metrics
SampleId	ERCC spike-in count	no feature	ambiguous	alignment not unique	total reads	Sample QC	GFP positive	Highly expressed TRAV and TRBV	TRAV	TRAC	TRBV	TRBC	% reads mapping to TCR locus
ERR488952	72530	5456192	219502	2674645	16076782	1	1	0	408	1667	7428	27022	0.00228221		Legend:
ERR488953	71506	4286873	179580	2280939	13476497	1	1	1	3314	4452	2807	34148	0.00333615		Column A -SampleID- mouse single cell RNAseq sample ID
ERR488954	69228	4229635	174287	1850825	13795023	1	1	1	1157	1493	4433	10339	0.00126929		Column B -ERCC spike-in count- number of reads mapping to ERCC spike ins
ERR488955	132300	9003769	510460	2815054	26685429	1	1	1	6485	14178	5427	15170	0.00155387		Column C -no feature- htseq output for not mapping to either ERCC spike ins or Mus musculus genome (Ensembl version 38.70)
ERR488956	295205	6119750	382871	3310110	22529486	1	1	1	4923	10615	6192	45424	0.00302029		Column D -ambiguous- htseq output for ambiguously mapping reads
ERR488957	1214058	8764956	45270	1928433	15138542	0	0	0	200	277	26	926	0.000102625		Column E -alignment not unique- htseq output for non-uniquely mapping reads
ERR488959	70320	5085612	291517	2431485	19002844	1	1	1	8976	10519	5785	18066	0.0022895		Column F -total reads- total reads sample fastq
ERR488961	75213	4580378	289570	2876566	16629679	1	0	1	804	942	4629	10946	0.0010463		Column G -Sample QC- 1= sample passed QC filter outlined in Methods
ERR488962	84126	3598635	186774	1995346	11825687	1	1	1	733	1760	8709	27940	0.00333363		Column H -GFP positive- 1=GFP+ cell
ERR488963	162685	3684148	237233	1880204	12991496	1	0	1	7528	10503	6295	16108	0.00315181		Column I -Highly expressed TRAV and TRBV- 1=normalized log(TRAV count)>1.9 and log(TRBV count)>2.4 in cpm
ERR488964	20540	4068493	158295	1386694	10779832	1	1	1	2255	4219	3299	13908	0.00220098		Column J -Count of reads mapping to T Cell Receptor Alpha V Gene
ERR488965	56517	7030063	251866	2512168	18388782	1	0	1	5226	6531	5995	46055	0.00348058		Column K -Count of reads mapping to T Cell Receptor Alpha C Gene
ERR488966	251503	7916076	109144	1882076	14227624	0	1	0	815	1239	823	5406	0.000592654		Column L -Count of reads mapping to T Cell Receptor Beta V Gene
ERR488967	106317	7453196	269520	3243410	21060917	1	1	0	64	1363	6412	15992	0.00113727		Column M -Count of reads mapping to T Cell Receptor Beta C Gene
ERR488968	84111	4588777	309691	3327448	17611994	1	0	1	7564	11661	12890	60946	0.00530931		Column N -Pecent of all reads mapping to TCR loci
ERR488969	196300	7908140	218536	2012225	18371199	1	0	1	17981	24207	10952	38892	0.00506369
ERR488970	44312	4420271	228885	2560883	13945048	1	1	1	3687	3890	4450	15946	0.00201234
ERR488971	259152	5009904	369221	2762356	19285416	1	0	1	11372	12964	10145	27013	0.00323206
ERR488972	110449	5830893	204045	1933357	14477092	1	0	0	7922	11114	586	2905	0.00156801
ERR488973	531307	8947545	316240	3922823	22590713	0	0	0	4990	6423	7081	16434	0.00158336
ERR488974	154796	3920141	87514	1838115	9223957	0	0	0	311	4604	147	8451	0.00148999
ERR488975	98420	7082296	400048	3625766	25286639	1	1	1	9783	13932	40251	93317	0.00624431
ERR488976	157337	2696251	183886	1528466	19229600	0	0	0	2580	4583	5382	10875	0.00122796
ERR488977	69655	4806141	278042	2967257	17861831	1	1	1	1833	3860	11145	45814	0.00352132
ERR488978	130078	4129454	109864	1860439	11163281	0	1	0	1001	2245	31	1717	0.000452634
ERR488979	67214	4001847	288205	2104251	13924931	1	0	1	2570	10998	11940	27837	0.00384948
ERR488980	31189	3686907	211016	2545874	13833869	1	1	1	3553	7072	3996	27831	0.00307563
ERR488981	94362	4179204	305233	2787309	15743101	1	1	1	7155	8093	6824	21999	0.00281627
ERR488982	96128	4404358	207126	2227400	13958181	1	1	1	2903	3157	4506	30790	0.0029834
ERR488983	55593	2989832	182914	1455102	10401674	1	1	1	3057	4504	7087	17345	0.00309228
ERR488984	128434	4046530	228524	2413473	15174841	1	0	1	1454	3102	17613	53024	0.00499741
ERR488985	18637	3429023	142867	1992867	10879343	1	1	1	1080	989	1065	5975	0.000838712
ERR488986	156446	5416909	311906	3447799	19494813	1	1	1	2926	7932	12559	38999	0.00322757
ERR488987	12841	2843637	146078	1219700	9177922	1	1	1	2092	3343	3846	15473	0.0027009
ERR488988	149296	6783338	280879	3186778	18724415	1	1	1	2239	7122	2797	19776	0.00171918
ERR488989	43824	5027328	193794	2261180	14274404	1	1	1	9849	13344	14675	37632	0.00530548
ERR488990	43725	2921175	202833	1681522	11107352	1	1	1	4745	7935	8963	20421	0.00380201
ERR488991	105854	6703774	286633	2510417	19113183	1	0	1	5092	10470	14168	44628	0.00391207
ERR488992	32872	5009600	273608	1910545	15374458	1	1	1	6502	10891	6644	17983	0.00273896
ERR488993	132630	3419497	243911	2303387	16080951	1	0	1	2359	3238	5429	26128	0.00232965
ERR488994	26592	3062157	129978	1771856	9425233	1	1	0	519	435	11	1148	0.00022482
ERR488995	306344	3266716	65790	1602727	9390801	0	0	0	21	2421	24	921	0.000372835
ERR488996	30289	3854906	190206	2071765	12134985	1	0	1	3599	5256	15554	42287	0.00550993
ERR488997	166379	5853322	289947	2657025	19325141	1	0	0	6	3683	35	8561	0.000641221
ERR488998	57505	5259074	287151	2626061	17520328	1	0	1	905	1296	3861	10027	0.000921329
ERR488999	630098	6248722	202787	3708680	18550238	0	0	0	223	536	3253	16914	0.00116774
ERR489000	36480	5116863	225226	2088946	13659851	1	1	1	2760	5409	1806	7381	0.00127399
ERR489001	213210	7944081	202259	3152016	21055543	1	0	0	2102	223	893	3549	0.000324676
ERR489002	356903	3592276	132858	1501448	11544623	0	0	0	2718	756	10392	19697	0.00299999
ERR489003	175617	3664230	145491	1765789	14672221	0	0	0	1198	2442	5535	21408	0.00210967
ERR489004	45121	4434643	250259	2388668	15005723	1	1	1	1236	1960	6862	13933	0.00160361
ERR489005	304509	4856017	109949	1863091	11878529	0	0	0	125	372	91	760	0.000116468
ERR489007	162597	5168655	302100	3065253	19236698	1	0	1	7678	10802	8132	49322	0.003981
ERR489008	71192	4367265	218701	2622005	14818180	1	1	1	3620	4725	9567	28909	0.00317495
ERR489009	99568	5866687	336908	3035946	19642347	1	1	1	3922	12149	16043	45818	0.00398776
ERR489011	85052	4581078	266913	2642731	16838366	1	1	1	3875	7368	5094	14477	0.00183928
ERR489012	165220	5115139	338969	3441267	18695047	1	1	1	1017	2090	8382	29387	0.00220596
ERR489013	340257	4301039	196453	2263159	14901933	1	1	1	1110	4660	11822	30672	0.00331445
ERR489014	291034	9046593	183851	2403696	18592424	0	0	0	665	23	61	3024	0.000206159
ERR489015	101626	6968611	92848	2311701	13926524	0	1	0	360	804	6377	18402	0.00187654
ERR489016	80798	3592189	176268	1968870	18101584	0	0	0	3084	7511	5924	25698	0.00234268
ERR489017	166544	6983109	347649	3299887	26534228	1	0	1	9053	12708	25672	56648	0.00394729
ERR489018	173252	7051363	348101	4099345	22432600	1	1	1	5161	4970	7273	21488	0.00174722
ERR489019	38289	2434351	221490	1756003	14835007	0	1	0	2793	2526	1607	13481	0.00137916
ERR489020	178877	13151933	86473	2452496	22470189	0	0	0	2982	2427	150	4087	0.000432725
ERR489021	174380	12454764	332851	3478094	28850876	1	1	1	12693	9823	16954	92829	0.0046135
ERR489022	81065	4814625	261059	2316166	16380311	1	0	1	4966	8746	11370	35866	0.00373931
ERR489023	380442	9675239	29558	921619	12780764	0	0	0	688	63	50	4543	0.000430957
ERR489024	102819	5513114	158583	2442197	14215363	0	1	0	965	2764	428	2824	0.000494666
ERR489025	96288	5608456	347279	2848918	19457185	1	1	1	5167	7443	2730	19693	0.00180947
ERR489026	181062	6222236	337194	3798819	22930055	1	1	0	434	2653	4295	15850	0.00102123
ERR489027	136279	2413386	204150	1691702	9954374	1	1	0	275	45	861	23134	0.00247655
ERR489028	94057	5641720	380879	3372249	20732636	1	0	1	8072	14932	17161	36505	0.00371489
ERR489029	65771	6061314	351318	3221555	21783996	1	1	1	5575	8504	19272	65535	0.00455313
ERR489030	134133	3218465	148128	1977814	11321312	1	1	0	1911	3457	703	4591	0.000953055
ERR489031	178942	11825531	227574	3679189	25962376	0	1	0	5884	9444	5432	28388	0.00190619
ERR489033	109990	3499568	114621	1725015	10053178	1	1	0	908	1037	576	10960	0.0013558
ERR489034	338495	4165676	232677	1986444	13561593	1	0	1	6345	10232	6626	17687	0.00309232
ERR489035	387443	6000063	17885	1069030	14685550	0	0	0	49	111	104	336	4.19636e-05
ERR489036	52760	4208387	243654	2194982	15272798	1	1	1	4733	5601	3684	12907	0.00176905
ERR489037	187766	4727300	259478	2391638	15502256	1	0	1	2969	4625	10929	40929	0.00388208
ERR489038	76606	4988613	271005	2792153	18039621	1	1	1	1188	1492	19103	55333	0.00429304
ERR489039	93440	5700509	249844	2957168	17341834	1	1	1	15196	16940	4302	37531	0.00428846
ERR489040	108124	3745210	201660	2619363	13234761	1	0	0	219	905	4456	12036	0.001342
ERR489041	97697	7489104	261898	3149580	20874274	1	0	1	10411	14910	5364	70832	0.00488613
ERR489042	48676	4048939	178415	1500378	11815144	1	1	1	5243	7809	4264	11849	0.00247865
ERR489043	37388	4390247	237740	2083863	16959603	1	0	1	7549	9283	13742	47645	0.00462227
ERR489044	116288	6237184	293499	2139871	18194743	1	1	1	7046	9560	6119	11385	0.00188678
ERR489045	230155	5853202	326940	3604371	21739226	1	1	0	691	4763	17798	66194	0.00415852
ERR489046	76324	4269437	240420	1982913	13836676	1	0	1	924	1131	6315	24982	0.00242378
ERR489047	60783	4787781	303054	2477493	18070277	1	1	1	2462	230	7683	27775	0.00211833
