# Supplementary material for: Single-cell TCRseq: paired recovery of entire T-cell alpha and beta chain transcripts in T-cell receptors from single-cell RNAseq
Source: Genome Med. 2016 Jul 27;8:80. doi: 10.1186/s13073-016-0335-7 (PMC4962388; doi:10.1186/s13073-016-0335-7)
Supplement: Additional file 2: Table S2. — Results of scTCRseq and VIDJIL run on three replicate Jurkat T-cell RNAseq samples. Provided as a separate Excel file. (XLSX 14 kb) [file 13073_2016_335_MOESM2_ESM.xlsx]

## Sheet: ref.comparison
Table: Summary of TCR alpha and beta chain receptors returned in sctcrseq VIDJIL and imgt reference database from RNAseq data of 3 replicate human jurkat cell lines 216,236,245
sctcrseq
Sequence ID	Functionality	V-GENE and allele	V-REGION identity %	V-REGION identity nt	J-GENE and allele	J-REGION identity %	J-REGION identity nt	D-GENE and allele	CDR1-IMGT length	CDR2-IMGT length	CDR3-IMGT length	CDR-IMGT lengths	FR-IMGT lengths	AA JUNCTION	JUNCTION frame	length	Sequence
Jurkat.Cell.Line.216.Alpha.Chain	productive	Homsap TRAV8-4*01 F	100	273/273 nt	Homsap TRAJ3*01 F	93.55	58/62 nt		6	8	15	6.8.15	[26.17.34.11]	CAVSDLEPNSSASKIIF	in-frame	774	gcccagtcggtgacccagcttggcagccacgtctctgtctctgaaggagccctggttctgctgaggtgcaactactcatcgtctgttccaccatatctcttctggtatgtgcaataccccaaccaaggactccagcttctcctgaagtacacatcagcggccaccctggttaaaggcatcaacggttttgaggctgaatttaagaagagtgaaacctccttccacctgacgaaaccctcagcccatatgagcgacgcggctgagtacttctgtgctgtgagtgatctcgaaccgaacagcagtgcttccaagataatctttggatcagggaccagactcagcatccggccaaatatccagaaccctgaccctgccgtgtaccagctgagagactctaaa…
Jurkat.Cell.Line.236.Alpha.Chain	productive	Homsap TRAV8-4*01 F	100	273/273 nt	Homsap TRAJ3*01 F	93.55	58/62 nt		6	8	15	6.8.15	[26.17.34.11]	CAVSDLEPNSSASKIIF	in-frame	774	gcccagtcggtgacccagcttggcagccacgtctctgtctctgaaggagccctggttctgctgaggtgcaactactcatcgtctgttccaccatatctcttctggtatgtgcaataccccaaccaaggactccagcttctcctgaagtacacatcagcggccaccctggttaaaggcatcaacggttttgaggctgaatttaagaagagtgaaacctccttccacctgacgaaaccctcagcccatatgagcgacgcggctgagtacttctgtgctgtgagtgatctcgaaccgaacagcagtgcttccaagataatctttggatcagggaccagactcagcatccggccaaatatccagaaccctgaccctgccgtgtaccagctgagagactctaaa…
Jurkat.Cell.Line.245.Alpha.Chain	productive	Homsap TRAV8-4*01 F	100	273/273 nt	Homsap TRAJ3*01 F	93.55	58/62 nt		6	8	15	6.8.15	[26.17.34.11]	CAVSDLEPNSSASKIIF	in-frame	774	gcccagtcggtgacccagcttggcagccacgtctctgtctctgaaggagccctggttctgctgaggtgcaactactcatcgtctgttccaccatatctcttctggtatgtgcaataccccaaccaaggactccagcttctcctgaagtacacatcagcggccaccctggttaaaggcatcaacggttttgaggctgaatttaagaagagtgaaacctccttccacctgacgaaaccctcagcccatatgagcgacgcggctgagtacttctgtgctgtgagtgatctcgaaccgaacagcagtgcttccaagataatctttggatcagggaccagactcagcatccggccaaatatccagaaccctgaccctgccgtgtaccagctgagagactctaaa…
Jurkat.Cell.216.Line.Beta.Chain	productive	Homsap TRBV12-3*01 F	100	276/276 nt	Homsap TRBJ1-2*01 F	100	48/48 nt	Homsap TRBD1*01 F	5	6	14	5.6.14	[26.17.38.10]	CASSFSTCSANYGYTF	in-frame	885	gatgctggagttatccagtcaccccgccatgaggtgacagagatgggacaagaagtgactctgagatgtaaaccaatttcaggccacaactcccttttctggtacagacagaccatgatgcggggactggagttgctcatttactttaacaacaacgttccgatagatgattcagggatgcccgaggatcgattctcagctaagatgcctaatgcatcattctccactctgaagatccagccctcagaacccagggactcagctgtgtacttctgtgccagcagtttctcgacctgttcggctaactatggctacaccttcggttcggggaccaggttaaccgttgtagaggacctgaacaaggtgttcccacccgaggtcgctgtgtttgagccatca…
Jurkat.Cell.236.Line.Beta.Chain	productive	Homsap TRBV12-3*01 F	100	276/276 nt	Homsap TRBJ1-2*01 F	100	48/48 nt	Homsap TRBD1*01 F	5	6	14	5.6.14	[26.17.38.10]	CASSFSTCSANYGYTF	in-frame	885	gatgctggagttatccagtcaccccgccatgaggtgacagagatgggacaagaagtgactctgagatgtaaaccaatttcaggccacaactcccttttctggtacagacagaccatgatgcggggactggagttgctcatttactttaacaacaacgttccgatagatgattcagggatgcccgaggatcgattctcagctaagatgcctaatgcatcattctccactctgaagatccagccctcagaacccagggactcagctgtgtacttctgtgccagcagtttctcgacctgttcggctaactatggctacaccttcggttcggggaccaggttaaccgttgtagaggacctgaacaaggtgttcccacccgaggtcgctgtgtttgagccatca…
Jurkat.Cell.245.Line.Beta.Chain	productive	Homsap TRBV12-3*01 F	100	276/276 nt	Homsap TRBJ1-2*01 F	100	48/48 nt	Homsap TRBD1*01 F	5	6	14	5.6.14	[26.17.38.10]	CASSFSTCSANYGYTF	in-frame	885	gatgctggagttatccagtcaccccgccatgaggtgacagagatgggacaagaagtgactctgagatgtaaaccaatttcaggccacaactcccttttctggtacagacagaccatgatgcggggactggagttgctcatttactttaacaacaacgttccgatagatgattcagggatgcccgaggatcgattctcagctaagatgcctaatgcatcattctccactctgaagatccagccctcagaacccagggactcagctgtgtacttctgtgccagcagtttctcgacctgttcggctaactatggctacaccttcggttcggggaccaggttaaccgttgtagaggacctgaacaaggtgttcccacccgaggtcgctgtgtttgagccatca…
vidjil
Sequence ID	Functionality	V-GENE and allele	V-REGION identity %	V-REGION identity nt	J-GENE and allele	J-REGION identity %	J-REGION identity nt	D-GENE and allele	CDR1-IMGT length	CDR2-IMGT length	CDR3-IMGT length	CDR-IMGT lengths	FR-IMGT lengths	AA JUNCTION	JUNCTION frame		Sequence
Jurkat.Cell.Line.216.Alpha.Chain	productive	Homsap TRAV8-2*01 F, or Homsap TRAV8-2*02 (F) or Homsap TRAV8-4*01 F or Homsap TRAV8-4*02 (F) or Homsap TRAV8-4*03 (F)	100	22/22 nt	Homsap TRAJ3*01 F	87.5	28/32 nt		X	X	15	X.X.15	[X.X.7.1]	CAVSDLEPNSSASKIIF	in-frame	71	cgacgcggctgagtacttctgtgctgtgagtgatctcgaaccgaacagcagtgcttccaagataatctttg
Jurkat.Cell.Line.236.Alpha.Chain	productive	Homsap TRAV8-2*01 F, or Homsap TRAV8-2*02 (F) or Homsap TRAV8-4*01 F or Homsap TRAV8-4*02 (F) or Homsap TRAV8-4*03 (F)	100	22/22 nt	Homsap TRAJ3*01 F	87.5	28/32 nt		X	X	15	X.X.15	[X.X.7.1]	CAVSDLEPNSSASKIIF	in-frame	71	cgacgcggctgagtacttctgtgctgtgagtgatctcgaaccgaacagcagtgcttccaagataatctttg
Jurkat.Cell.Line.245.Alpha.Chain	productive	Homsap TRAV8-2*01 F, or Homsap TRAV8-2*02 (F) or Homsap TRAV8-4*01 F or Homsap TRAV8-4*02 (F) or Homsap TRAV8-4*03 (F)	100	22/22 nt	Homsap TRAJ3*01 F	87.5	28/32 nt		X	X	15	X.X.15	[X.X.7.1]	CAVSDLEPNSSASKIIF	in-frame	71	cgacgcggctgagtacttctgtgctgtgagtgatctcgaaccgaacagcagtgcttccaagataatctttg
Jurkat.Cell.216.Line.Beta.Chain	productive	Homsap TRBV12-3*01 F, or Homsap TRBV12-4*01 F or Homsap TRBV12-4*02 (F)	100	35/35 nt	Homsap TRBJ1-2*01 F	100	35/35 nt	Homsap TRBD1*01 F	X	X	14	X.X.14	[X.X.11.6]	CASSFSTCSANYGYTF	in-frame	95	cctcagaacccagggactcagctgtgtacttctgtgccagcagtttctcgacctgttcggctaactatggctacaccttcggttcggggaccagg
Jurkat.Cell.236.Line.Beta.Chain	productive	Homsap TRBV12-3*01 F, or Homsap TRBV12-4*01 F or Homsap TRBV12-4*02 (F)	100	35/35 nt	Homsap TRBJ1-2*01 F	100	35/35 nt	Homsap TRBD1*01 F	X	X	14	X.X.14	[X.X.11.6]	CASSFSTCSANYGYTF	in-frame	95	cctcagaacccagggactcagctgtgtacttctgtgccagcagtttctcgacctgttcggctaactatggctacaccttcggttcggggaccagg
Jurkat.Cell.245.Line.Beta.Chain	productive	Homsap TRBV12-3*01 F, or Homsap TRBV12-4*01 F or Homsap TRBV12-4*02 (F)	100	35/35 nt	Homsap TRBJ1-2*01 F	100	35/35 nt	Homsap TRBD1*01 F	X	X	14	X.X.14	[X.X.11.6]	CASSFSTCSANYGYTF	in-frame	95	cctcagaacccagggactcagctgtgtacttctgtgccagcagtttctcgacctgttcggctaactatggctacaccttcggttcggggaccagg
Reference sequences
Sequence ID	Functionality	V-GENE and allele	V-REGION identity %	V-REGION identity nt	J-GENE and allele	J-REGION identity %	J-REGION identity nt	D-GENE and allele	CDR1-IMGT length	CDR2-IMGT length	CDR3-IMGT length	CDR-IMGT lengths	FR-IMGT lengths	AA JUNCTION	JUNCTION frame		Sequence
http://www.imgt.org/ligmdb/view?id=K02777	productive	Homsap TRAV8-4*01 F, or Homsap TRAV8-4*04 (F)	89.86	186/207 nt	Homsap TRAJ3*01 F	91.94	57/62 nt		6	8	15	6.8.15	[4.17.34.11]	CAVSDLEPNSSAFKIIF	in-frame	708	ggtgcaactcactactgctgtccaccaatactcttctggtatgtgcaataccccaaccaaggactccagcttctcctgaagtacacatcagcggccaccctggttaaaggcatcaacggttttgaggctgaatttaagaagagtgaaacctccttccacctgacgaaacccgcagcccatatgagcgacgcggctgagtacttctgtgctgtgagtgatctcgaaccgaacagcagtgctttcaagataatctttggatcagggaccagactcagcatccggccaaatatccagaaccctgaccctgccgtgtaccagctgagagactctaaatccagtgacaagtctgtctgcctattcaccgattttgattctcaaacaaatgtgtcacaaagtaag…
http://www.imgt.org/ligmdb/view?id=K02779	productive	Homsap TRBV12-3*01 F, or Homsap TRBV12-4*01 F	100	108/108 nt	Homsap TRBJ1-2*01 F	100	48/48 nt	Homsap TRBD1*01 F	X	X	14	X.X.14	[X.X.36.10]	CASSFSTCSANYGYTF	in-frame	711	gattcagggatgcccgaggatcgattctcagctaagatgcctaatgcatcattctccactctgaagatccagccctcagaacccagggactcagctgtgtacttctgtgccagcagtttctcgacctgttcggctaactatggctacaccttcggttcggggaccaggttaaccgttgtagaggacctgaacaaggtgttcccacccgaggtcgctgtgtttgagccatcagaagcagagatctcccacacccaaaaggccacactggtgtgcctggccacaggcttcttccccgaccacgtggagctgagctggtgggtgaatgggaaggaggtgcacagtggggtcagcacagacccgcagcccctcaaggagcagcccgccctcaatgactccaga…
Legend:
Column A - Sequence ID - the Jurkat cell replicate or reference sample and whether alpha or beta chain sequence
Column B - Functionality
Column C - V-GENE and allele - possible Variable gene alleles mapped for sequence in V Quest
Column D - V-REGION identity % - % sequence identity to specified V gene in Column C
Column E - V-REGION identity nt - nucleotide identity count to specified V gene in Column C
Column F - J-GENE and allele - possible Junction gene alleles mapped for sequence in V Quest
Column G - J-REGION identity % - % sequence identity to specified J gene in Column F
Column H - J-REGION identity nt - nucleotide identity count to specified j gene in Column F
Column I - D-GENE and allele - possible Diversity gene (for beta chain) alleles mapped for sequence in V Quest
Columns J-P - self explanatory
Column Q - length - total recovered length of sequence
Column R - sequence - recovered sequence
Rows 4-9 - recovered alpha and beta chain sequence results for 3 Jurkat cell replicates 216,236,245 using scTCRseq
Rows 12-17 - recovered alpha and beta chain sequence results for 3 Jurkat cell replicates 216,236,245 using vidjil
rows 20-21 - reference sequence for Jurkat TCR alpha and beta chain in imgt

## Sheet: subsampling
Table: Comparison of recovery rates for alpha and beta chain TCRs
3 replicate Jurkat Cell line samples (101bp PE), randomly subsampled at different coverage 6 separate times (n=18 subsamples)
Parameters:
sctcrseq: minimum coverage 5 insert size 148 BLAST eValue threshold 1e-8
vidjil: -c clones -r 5
	Alpha Chain	Beta Chain		Alpha Chain	Beta Chain
	sctcrseq	sctcrseq		vidjil	vidjil
Subsampled (read pairs)	Correct Recovery	Correct Recovery	Subsampled (read pairs)	Correct Recovery	Correct Recovery
50000	0	0.555556	50000	0	0
100000	0.333333	1	100000	0.444444	0
500000	1	1	500000	0.833333	0.444444
1000000	1	1	1000000	1	1
5000000	1	1	5000000	1	1
Legend:
Columns B,C - percentage correct recovery rate of alpha or beta chain sequence to sequence produced in full sample by scTCRseq
Columns E,F - percentage correct recovery rate of alpha or beta chain sequence to sequence produced in full sample by vidjil
