# Supplementary material for: Single-cell TCRseq: paired recovery of entire T-cell alpha and beta chain transcripts in T-cell receptors from single-cell RNAseq
Source: Genome Med. 2016 Jul 27;8:80. doi: 10.1186/s13073-016-0335-7 (PMC4962388; doi:10.1186/s13073-016-0335-7)
Supplement: Additional file 3: Table S3. — Results of scTCRseq and VIDJIL run on simulated scRNAseq data at different read lengths and coverage. Provided as a separate Excel file. (XLSX 10 kb) [file 13073_2016_335_MOESM3_ESM.xlsx]

## Sheet: Sheet1
Table: Approximate read pair count of simulated samples
		Chosen TCR coverage (times x)
		10	50	100
Read length	25	230000	1160000	2300000
	50	115000	580000	1160000
	75	96000	386000	775000
	100	72000	290000	580000
Table: Recovery rate of TCR alpha and beta regions under differing read lengths and TCR read coverages for 120 simulated RNAseq runs
In the case of vidjil recovery rate corresponds to recovery of correct junction rather than including correct assignation of alpha or beta chain V regions
		sctcrseq	sctcrseq	sctcrseq		sctcrseq	sctcrseq	sctcrseq		vidjil	vidjil	vidjil		vidjil	vidjil	vidjil
		TCR coverage x
	Alpha Chain	10	50	100	Beta Chain	10	50	100	Alpha Chain	10	50	100	Beta Chain	10	50	100
Read length	25	67	108	119	25	89	118	120	25	0	0	0	25	0	0	0
	50	109	114	120	50	111	120	120	50	0	0	0	50	0	0	0
	75	107	115	119	75	103	118	120	75	29	107	120	75	19	112	116
	100	113	119	120	100	120	120	120	100	56	118	120	100	57	115	117
	Alpha Chain	10	50	100	Beta Chain	10	50	100	Alpha Chain	10	50	100	Beta Chain	10	50	100
Read length	25	0.558333	0.9	0.991667	25	0.741667	0.983333	1	25	0	0	0	25	0	0	0
	50	0.908333	0.95	1	50	0.925	1	1	50	0	0	0	50	0	0	0
	75	0.891667	0.958333	0.991667	75	0.858333	0.983333	1	75	0.241667	0.891667	1	75	0.158333	0.933333	0.966667
	100	0.941667	0.991667	1	100	1	1	1	100	0.466667	0.983333	1	100	0.475	0.958333	0.975
run parameters:
vidjil -c clones -r 5
sctcrseq: minimum coverage 5 BLAST eValue threshold 1e-8
sctcrseq insert size : 100 for 100bp read length, 150 for 75 bp read length, 200 for 50 bp read length, 250 for 25bp read length
Simulation: 30 different TCR alpha and beta chain sequences randomly generated with 0,3,6 and 9 nt insertions added at V-J junction in alpha chain and V-D and D-J junctions in beta chain to create 120 simulated sets at each read length and coverage
