# Supplementary material for: Single-cell TCRseq: paired recovery of entire T-cell alpha and beta chain transcripts in T-cell receptors from single-cell RNAseq
Source: Genome Med. 2016 Jul 27;8:80. doi: 10.1186/s13073-016-0335-7 (PMC4962388; doi:10.1186/s13073-016-0335-7)
Supplement: Additional file 4: Table S4. — Raw counts of reads mapping to TRA and TRB variable gene loci in 71 selected single-cell mouse T-cell RNAseq samples. Provided as a separate Excel file. (XLSX 69 kb) [file 13073_2016_335_MOESM4_ESM.xlsx]

## Sheet: TR.alpha.variable
	ERR488952	ERR488953	ERR488954	ERR488955	ERR488956	ERR488959	ERR488961	ERR488962	ERR488963	ERR488964	ERR488965	ERR488967	ERR488968	ERR488969	ERR488970	ERR488971	ERR488972	ERR488975	ERR488977	ERR488979	ERR488980	ERR488981	ERR488982	ERR488983	ERR488984	ERR488985	ERR488986	ERR488987	ERR488988	ERR488989	ERR488990	ERR488991	ERR488992	ERR488993	ERR488994	ERR488996	ERR488997	ERR488998	ERR489000	ERR489001	ERR489004	ERR489007	ERR489008	ERR489009	ERR489011	ERR489012	ERR489013	ERR489017	ERR489018
TRAV1	0	0	0	0	0	0	0	0	1	0	0	5	3	0	0	2	0	0	0	0	0	0	0	238	0	0	0	0	0	0	0	0	1	1	0	0	0	0	0	0	0	0	0	0	0	0	0	0	0
TRAV10	38	2	6	0	0	0	490	1	0	1	7	0	0	0	5	0	0	1	0	0	10	3	24	2	0	0	5	0	1	0	0	11	0	1	0	0	0	2	9	575	3	4	6	2	0	26	0	0	23
TRAV10N	17	0	3	0	0	0	229	1	0	1	4	2	0	0	2	0	0	0	0	0	4	0	13	1	0	0	2	0	0	0	0	9	0	0	0	0	0	3	3	227	1	2	0	2	0	12	0	0	70
TRAV11D	0	0	0	0	0	0	0	0	0	35	0	0	0	0	0	0	0	0	0	0	0	0	0	0	0	0	0	0	0	0	0	0	0	0	0	0	0	0	0	0	0	0	0	0	0	0	0	0	0
TRAV11N	0	0	0	0	0	0	0	0	0	10	0	0	1	0	0	0	0	0	0	0	0	0	0	0	0	0	0	0	0	0	0	0	0	0	0	0	0	0	0	0	0	0	0	0	0	0	0	0	0
TRAV12-2	0	0	0	0	0	0	0	0	0	335	0	0	892	0	0	0	0	0	0	4	339	1	0	3	0	0	0	0	0	0	0	1	0	0	0	0	0	0	0	0	0	0	0	1328	1	0	0	0	0
TRAV12-3	0	0	0	0	0	0	0	0	0	103	0	0	263	0	0	0	0	0	0	3	50	0	0	0	0	0	48	0	0	0	0	0	0	0	0	0	0	0	0	0	0	0	2	454	0	0	0	5230	0
TRAV12D-1	0	0	0	0	0	0	0	0	0	21	0	0	84	0	0	0	0	0	0	0	43	0	0	0	0	0	2	0	0	0	0	0	0	0	0	357	0	0	0	0	0	0	1	106	0	0	0	435	112
TRAV12D-2	0	0	0	0	0	0	0	0	0	4	0	0	6	0	0	0	0	0	0	0	0	0	0	0	0	0	5	0	0	0	0	0	0	0	0	1	0	0	0	0	0	0	0	5	0	0	0	932	0
TRAV12D-3	0	0	0	0	0	0	0	0	0	1	0	0	1	0	0	0	0	0	0	0	2	0	0	0	0	0	0	0	0	0	0	0	0	0	0	0	0	0	0	0	0	0	0	1	0	0	0	2	0
TRAV12N-1	0	0	0	0	0	0	0	0	0	13	0	0	28	0	0	0	0	0	0	0	8	0	0	0	86	0	0	0	0	0	0	0	0	0	0	72	0	0	0	0	0	0	0	43	874	0	0	125	15
TRAV12N-2	0	0	0	0	10	0	0	0	0	25	0	0	71	0	0	0	0	0	2	191	15	0	0	470	26	6	2	0	1	1	0	0	0	0	0	0	0	0	0	1	0	0	0	159	375	1	0	401	4
TRAV12N-3	0	0	0	0	0	0	0	0	0	373	0	0	720	0	0	0	0	0	0	0	435	0	0	1	42	0	15	0	0	0	0	4	0	0	0	430	0	0	0	0	0	0	0	1819	421	0	0	1881	222
TRAV13-1	285	0	0	0	0	0	0	0	0	0	0	0	0	1	0	0	0	0	0	0	0	0	0	0	0	0	0	276	1483	0	3402	0	1390	0	0	1	0	0	0	0	0	0	0	0	0	0	0	0	0
TRAV13-2	0	0	0	0	0	0	0	0	0	0	0	0	0	0	0	0	0	0	0	0	0	0	0	0	0	0	0	0	0	0	0	1050	0	0	0	0	0	0	0	0	0	0	0	0	0	0	0	9	0
TRAV13-4/DV7	0	0	0	0	0	1	0	0	0	0	0	0	0	0	0	0	0	0	0	0	0	0	0	0	0	0	0	0	1	0	0	3	0	0	0	0	0	0	0	0	0	0	0	0	0	0	0	0	0
TRAV13-5	0	0	0	0	0	0	0	0	0	0	0	0	0	0	0	0	0	0	0	0	0	0	0	0	0	0	0	0	0	0	0	0	0	0	0	0	0	0	0	0	0	0	0	0	0	0	0	0	0
TRAV13D-1	1	0	0	0	0	0	0	0	0	0	0	0	0	0	0	0	0	0	0	0	0	0	0	0	0	0	0	1	0	0	22	1	2	0	0	0	0	0	0	0	0	0	0	0	0	0	0	0	0
TRAV13D-2	0	0	0	0	0	0	0	0	0	0	0	0	0	0	0	0	0	0	0	0	0	0	0	0	0	0	0	0	0	0	1	0	0	0	0	0	0	0	0	0	0	0	0	0	0	0	0	0	0
TRAV13D-3	0	0	0	0	0	276	0	0	0	0	0	0	0	0	0	0	0	0	0	0	0	0	0	0	0	0	0	0	0	0	0	0	0	0	0	0	0	0	0	0	0	0	0	0	0	0	0	0	0
TRAV13N-1	0	0	0	0	0	0	0	0	0	0	0	0	0	0	0	0	0	0	0	0	0	0	0	0	0	0	0	2	4	0	6	5	6	0	0	0	0	0	0	0	0	0	0	0	0	0	0	0	0
TRAV13N-2	34	0	0	0	0	1	0	0	0	0	0	0	0	0	0	0	0	0	0	0	0	0	0	0	0	0	0	27	131	0	376	4003	132	0	0	0	0	0	0	0	0	0	0	0	0	0	0	29	0
TRAV13N-3	0	0	0	0	0	214	0	0	0	0	0	0	0	0	0	0	0	0	0	0	0	0	0	0	0	0	0	0	0	0	0	0	1	0	0	0	0	0	0	0	0	0	0	0	0	0	0	0	0
TRAV13N-4	29	0	0	0	0	82	0	0	0	0	0	0	0	0	0	0	0	0	0	0	0	0	0	0	0	0	0	55	274	0	438	0	255	0	0	0	0	0	0	0	0	0	0	0	0	0	0	0	0
TRAV14-3	0	0	0	0	165	238	0	0	379	0	0	1	0	9732	0	0	1	0	5	0	1	0	2	0	0	0	1	0	0	0	0	0	1	0	0	0	0	0	10	1	1	0	0	1	0	0	0	0	2231
TRAV14D-1	0	0	0	0	0	0	0	0	0	0	0	0	0	4	0	1	0	0	0	0	0	0	0	0	0	0	0	0	0	0	0	0	0	0	0	0	0	0	1	0	0	0	0	0	0	0	0	0	2
TRAV14D-2	0	0	0	0	1	44	0	0	2	0	0	0	0	18	0	388	0	0	0	0	0	0	0	0	0	0	0	4	0	0	0	0	291	0	0	0	0	0	0	0	0	0	0	0	0	0	0	0	1
TRAV14N-1	0	0	0	0	170	288	0	0	300	0	0	0	0	563	0	2	0	0	2	0	0	0	0	0	0	0	0	15	0	0	0	0	229	0	0	0	0	0	7	0	0	0	0	0	0	0	0	0	160
TRAV14N-2	0	0	0	0	304	447	0	0	658	0	0	0	0	2219	0	2989	0	0	6	0	0	0	0	0	0	0	3	16	0	0	1	0	2149	0	0	0	0	0	1	0	0	0	0	2	0	0	0	1	509
TRAV14N-3	0	0	0	0	3421	3046	0	0	4606	0	0	0	0	2494	0	2	1	0	20	0	0	0	0	0	1	0	2	1	0	1	0	0	28	0	0	0	0	0	6	1	0	0	0	0	0	0	0	0	524
TRAV15-1/DV6-1	0	0	198	0	0	0	0	0	0	0	0	0	0	0	0	0	0	0	0	0	0	0	0	0	0	0	0	105	0	0	0	0	0	0	0	0	0	0	0	0	0	0	0	0	0	0	0	0	0
TRAV15-2/DV6-2	0	0	3	0	0	0	0	0	0	0	0	0	0	0	0	0	0	0	0	0	0	0	0	0	0	0	0	0	0	0	0	0	0	0	271	0	0	0	0	897	0	0	0	0	0	0	0	0	0
TRAV15D-1/DV6D-1	0	0	1	0	0	0	0	0	0	0	0	0	0	0	0	0	0	0	0	0	28	0	0	0	0	0	0	0	0	0	0	0	0	0	0	0	0	0	0	0	0	0	0	0	0	0	0	0	0
TRAV15D-2/DV6D-2	0	0	0	0	0	0	0	0	0	0	0	0	0	0	1	0	0	0	0	0	0	0	0	0	0	625	0	0	0	0	0	0	0	0	75	0	0	0	0	180	0	0	0	0	0	0	0	0	0
TRAV15N-1	0	0	9	0	0	0	0	0	0	0	0	0	0	0	0	0	0	0	0	0	17	0	0	0	0	0	0	7	0	0	0	0	0	0	0	0	0	0	0	0	0	0	0	0	0	0	0	0	0
TRAV15N-2	0	0	0	0	0	0	0	0	0	0	0	0	0	0	0	0	0	0	0	0	0	0	0	0	0	401	0	0	0	0	0	0	0	0	172	0	0	0	0	192	0	0	0	0	0	0	0	0	0
TRAV16	0	0	0	0	0	0	0	0	0	0	0	0	0	1	0	0	0	0	0	0	0	0	0	0	0	0	0	0	0	0	0	0	0	0	0	0	0	0	334	0	0	0	0	0	0	0	0	0	0
TRAV16D/DV11	0	336	0	0	0	0	0	0	0	0	0	0	0	618	0	0	0	0	0	0	0	0	0	0	0	0	0	0	0	0	0	0	0	0	0	0	0	0	639	0	0	0	0	0	0	0	0	0	0
TRAV16N	0	570	0	0	0	0	0	0	0	0	0	0	0	86	0	0	0	0	0	0	0	0	0	0	0	0	0	0	0	0	0	0	0	0	0	0	0	0	492	0	0	0	0	0	0	0	0	0	0
TRAV17	0	0	4	0	0	0	0	0	0	0	0	0	0	0	0	0	0	0	0	0	1	0	0	0	0	0	0	0	0	0	0	2	0	0	0	0	0	0	0	11	2	0	927	0	1	0	0	0	10
TRAV2	0	0	0	0	0	0	0	0	0	0	0	0	0	0	0	0	0	0	1699	0	0	0	0	0	1294	0	0	0	0	0	0	0	0	0	0	0	0	0	0	0	0	0	0	0	1	0	0	0	0
TRAV21/DV12	1	0	0	0	0	0	0	0	0	0	0	0	0	0	0	0	0	0	0	628	0	0	0	1	0	0	0	0	1	0	0	0	52	0	0	0	0	0	0	0	1	0	0	0	0	0	0	0	0
TRAV3-1	0	0	0	0	0	0	0	1	0	0	0	0	0	0	0	4	0	0	0	0	0	0	0	0	0	0	0	0	0	0	0	0	1	0	0	0	0	0	0	0	0	2	0	0	0	0	0	0	0
TRAV3-3	0	0	0	112	0	0	0	0	1	0	0	0	0	0	0	1679	0	0	0	0	0	0	0	0	0	0	92	0	0	0	0	0	0	0	0	0	0	0	0	0	0	1	0	0	0	0	0	0	0
TRAV3-4	0	0	0	0	0	0	0	0	0	0	0	0	0	0	1	0	0	0	0	0	0	0	0	0	0	0	0	0	0	0	0	0	0	0	0	0	0	0	0	0	0	0	0	0	0	0	0	0	0
TRAV3D-3	2	0	0	310	0	0	0	0	0	0	0	0	1	0	262	4977	0	16	0	0	0	0	0	536	0	0	99	0	0	0	0	1	0	0	0	0	0	0	0	0	0	3153	893	0	0	3	0	0	0
TRAV3N-3	0	0	0	48	0	0	0	0	0	0	0	0	0	0	16	1327	0	1	0	0	0	0	0	41	0	0	58	0	0	0	0	0	0	0	0	0	0	0	0	0	0	385	94	0	0	1	0	0	0
TRAV4-2	0	0	0	2929	0	1	2	0	0	1176	0	0	0	0	0	0	0	0	0	0	0	0	0	0	0	0	0	0	0	0	0	0	0	0	0	0	0	0	0	0	0	1	0	0	0	775	0	0	0
TRAV4-3	0	0	0	0	0	0	0	0	0	0	0	0	0	0	0	0	0	4433	0	0	0	0	539	1	0	0	0	0	0	0	0	0	0	0	0	0	0	0	0	0	0	1	0	0	1078	0	0	0	0
TRAV4-4/DV10	0	0	4	0	2	0	0	0	0	0	0	0	0	0	0	0	0	0	2	0	0	0	0	0	0	0	879	0	4	0	0	1	0	0	0	0	4	0	366	0	0	1	0	0	0	0	0	0	0
TRAV4D-2	0	0	0	290	0	531	0	0	0	118	0	0	0	0	0	0	0	1	0	0	0	0	0	0	0	0	0	0	0	0	0	0	0	0	0	0	0	0	0	0	0	0	0	0	0	81	0	0	1
TRAV4D-3	0	0	0	0	1	0	0	0	0	1	0	0	0	0	91	0	0	2510	29	0	0	0	257	0	0	0	0	0	1	0	0	0	0	0	0	0	0	0	0	0	0	0	0	0	671	40	0	0	850
TRAV4D-4	0	0	0	0	0	0	0	0	0	0	0	0	0	0	0	0	0	1	0	0	0	0	0	0	0	0	1	0	0	0	0	0	0	0	0	0	0	0	0	0	0	1353	4	0	0	0	0	0	0
TRAV4N-3	0	0	0	0	0	0	0	0	0	1	0	0	0	0	21	0	0	19	12	0	0	0	0	0	0	0	1	0	0	0	0	0	0	0	0	0	0	0	0	0	0	0	0	0	1	22	0	0	186
TRAV4N-4	0	0	0	108	0	0	0	0	0	36	0	0	0	0	27	0	0	1289	6	0	0	0	150	0	0	0	190	0	0	0	0	0	0	0	0	0	0	1	46	0	0	565	12	0	450	55	0	0	227
TRAV5-1	0	0	0	0	0	0	0	0	0	0	0	0	0	0	0	0	0	0	0	0	0	0	0	0	0	0	0	0	0	0	0	0	0	0	0	0	0	0	0	0	0	0	1576	0	0	0	0	0	0
TRAV5-4	0	1	192	0	2	0	0	0	0	0	0	0	0	0	0	0	0	0	0	0	0	0	0	0	1	1	0	174	0	0	379	0	0	0	0	0	0	0	0	0	0	1643	0	0	0	0	0	0	0
TRAV5D-4	0	0	20	0	0	0	0	0	0	0	68	0	0	0	73	0	0	0	0	0	0	0	0	0	0	0	0	15	0	0	27	0	0	0	0	0	0	0	0	0	0	114	0	0	0	0	0	0	0
TRAV5N-4	0	0	64	0	0	0	0	0	0	0	540	0	0	0	475	0	0	0	0	0	0	0	0	0	0	0	0	29	0	0	93	0	0	0	0	0	0	0	0	0	0	453	0	0	0	0	0	0	0
TRAV6-1	0	0	0	0	0	0	0	0	0	0	0	0	0	0	0	0	0	0	0	0	0	0	0	0	0	0	0	0	0	0	0	0	0	0	0	0	0	0	0	0	0	0	0	0	0	0	0	0	0
TRAV6-2	0	0	0	0	0	0	0	0	0	0	0	0	0	0	0	0	0	0	0	0	0	4	0	0	0	0	0	0	0	0	0	0	0	0	0	0	0	0	0	0	0	0	0	0	0	0	0	0	0
TRAV6-3	0	0	0	0	0	0	0	0	0	0	0	0	0	0	0	0	0	0	0	0	0	0	0	0	0	0	0	0	0	0	0	0	0	0	0	0	0	0	0	0	0	0	0	0	0	0	0	0	0
TRAV6-4	0	0	0	0	0	0	0	0	1333	0	0	0	0	0	0	1	0	0	0	0	0	0	0	0	0	0	0	0	300	0	0	0	0	29	0	0	0	0	0	0	0	0	0	0	0	1	0	0	0
TRAV6-5	0	0	302	0	0	0	0	164	0	0	0	0	0	0	0	0	0	0	0	147	0	0	0	0	0	0	0	0	0	0	0	0	0	0	0	199	0	0	0	0	0	0	0	0	0	0	0	0	0
TRAV6-6	0	0	0	0	0	0	0	0	0	0	0	0	156	0	0	0	1405	0	0	0	618	0	250	0	0	25	4	0	6	0	0	0	0	0	0	0	0	3	0	0	1	0	0	0	0	0	0	0	0
TRAV6-7/DV9	0	0	0	537	1	1	0	0	0	0	0	0	16	0	0	0	108	0	1	0	31	0	0	0	1	0	0	0	0	0	0	0	0	0	0	0	0	0	0	8	0	0	0	0	0	0	0	0	2
TRAV6D-3	0	0	0	0	0	0	0	0	0	0	0	0	0	0	0	0	0	0	0	0	0	0	0	0	0	0	0	0	0	0	0	0	0	0	0	0	0	0	0	0	0	0	0	0	0	0	0	0	0
TRAV6D-4	1	0	0	0	0	0	0	0	247	0	0	0	0	0	0	0	0	0	0	0	0	0	0	0	0	0	0	0	12	0	0	0	0	0	0	0	0	0	0	0	0	0	0	0	0	0	0	6	0
TRAV6D-6	0	0	1	269	0	0	0	0	0	0	0	0	278	0	0	0	2724	0	18	0	1033	0	542	0	0	14	4	0	20	0	0	0	0	0	0	0	0	9	0	3	0	0	0	0	0	0	1	0	0
TRAV6D-7	0	0	86	320	568	0	0	156	0	0	0	0	0	0	1204	0	4	0	0	33	0	0	0	0	0	0	0	0	0	0	0	0	0	0	0	47	0	0	369	0	0	0	0	0	0	0	0	1	3
TRAV6N-5	0	0	127	85	0	0	0	295	0	0	13	0	45	0	56	0	348	0	4	54	156	0	71	0	0	1	0	0	0	0	0	0	0	0	0	87	0	0	18	2	0	0	25	0	0	0	1	0	0
TRAV6N-6	0	0	135	6	3	0	0	114	0	0	0	0	146	0	292	0	1339	0	15	40	583	1	281	0	0	3	0	0	0	0	0	0	0	0	0	49	0	0	74	0	0	0	66	0	0	0	1	0	4
TRAV6N-7	0	0	1	372	275	0	0	0	0	0	1	0	51	0	324	0	462	0	2	0	178	0	47	0	0	4	0	0	0	0	0	0	0	0	0	0	0	0	102	4	1	0	14	0	2	0	0	0	5
TRAV7-1	0	0	0	0	0	0	0	0	0	0	0	0	0	0	0	0	0	1	0	0	0	705	0	1328	0	0	0	0	0	1	0	0	0	0	0	0	0	0	0	0	0	0	0	0	0	0	0	0	0
TRAV7-2	0	0	0	0	0	0	0	0	0	0	2	0	0	0	1	0	0	0	0	0	0	28	0	32	0	0	0	0	0	0	0	0	0	0	0	0	0	0	0	0	0	0	0	0	0	0	0	0	0
TRAV7-3	0	0	0	0	0	0	0	0	0	0	1	0	0	0	0	0	0	0	0	0	0	0	0	0	0	0	0	0	0	7769	0	0	0	0	0	0	0	0	0	0	0	0	0	0	0	0	0	0	0
TRAV7-4	0	0	0	0	0	0	0	0	0	0	0	0	1054	293	0	0	0	0	0	0	0	0	35	0	0	0	0	0	0	482	0	0	0	0	0	23	0	0	0	0	0	0	0	0	0	0	0	0	0
TRAV7-5	0	0	0	0	0	0	0	0	0	0	0	0	0	0	0	0	579	0	0	1	0	0	0	0	0	0	0	58	0	0	0	0	0	0	0	0	0	0	0	0	0	0	0	0	0	0	0	0	0
TRAV7D-2	0	17	0	1061	0	45	0	0	0	1	3721	0	0	0	243	0	2	0	0	0	0	129	0	364	1	0	0	0	0	2	0	0	0	0	0	0	0	0	0	0	0	0	0	0	0	0	0	0	0
TRAV7D-3	0	0	0	8	0	0	0	1	0	0	31	0	0	2	11	0	1	0	0	0	0	6	0	14	0	0	0	0	0	25	0	0	0	2177	0	0	0	0	0	0	0	0	0	0	0	0	707	0	0
TRAV7D-4	0	233	0	0	0	0	0	0	1	0	0	0	2175	545	0	0	0	0	0	0	0	2339	37	0	0	0	0	32	0	888	0	0	0	0	0	53	0	0	0	0	0	0	0	0	0	0	0	0	0
TRAV7D-5	0	0	0	0	0	0	0	0	0	0	0	0	0	0	0	0	579	0	0	645	0	0	0	0	0	0	0	56	0	0	0	0	0	0	0	0	0	0	0	0	0	0	0	0	0	0	0	0	0
TRAV7N-4	0	241	1	0	0	0	0	0	0	0	0	0	1422	330	0	0	0	0	0	0	0	3078	57	0	0	0	0	29	0	600	0	0	0	0	0	31	0	0	0	0	0	0	0	0	0	0	1	0	0
TRAV7N-5	0	13	0	28	0	1	0	0	0	0	63	0	148	43	1	0	218	0	0	113	0	247	7	25	0	0	0	9	0	78	0	0	0	150	0	1	0	0	0	0	0	0	0	0	0	0	379	0	0
TRAV7N-6	0	1	0	0	0	0	0	0	0	0	0	0	0	0	0	0	0	0	0	0	0	0	2	0	0	0	0	0	0	1	0	0	0	1	0	0	0	0	0	0	0	0	0	0	0	0	0	0	0
TRAV8-1	0	0	0	0	0	258	0	0	0	0	0	0	0	0	0	0	26	0	0	20	0	0	0	0	0	0	0	2	0	0	0	0	0	0	0	78	0	0	0	0	0	0	0	0	0	0	0	0	0
TRAV8-2	0	0	0	0	0	0	0	0	0	0	0	55	0	1031	0	0	0	0	0	0	0	0	0	0	0	0	0	0	0	0	0	0	0	0	0	0	0	0	0	0	0	0	0	0	0	0	0	0	0
TRAV8D-1	0	1773	0	0	0	1237	0	0	0	0	0	0	0	0	0	0	125	0	0	118	1	0	0	0	0	0	0	1179	0	0	0	0	0	0	0	292	1	0	0	0	0	0	0	0	0	0	0	0	0
TRAV8N-2	0	1	0	0	0	0	0	0	0	0	0	0	0	0	0	0	0	0	0	0	0	0	0	0	0	0	0	0	0	0	0	0	0	0	0	0	0	0	0	0	0	0	0	0	0	0	0	0	0
TRAV9-1	0	0	0	0	0	0	0	0	0	0	0	0	0	0	0	0	0	0	0	5	0	0	0	0	0	0	0	0	0	0	0	0	0	0	0	11	0	0	0	0	10	0	0	0	0	0	0	0	0
TRAV9-2	0	0	0	0	0	0	0	0	0	0	0	0	0	0	1	0	0	0	0	0	0	0	269	0	0	0	2	0	0	0	0	0	0	0	0	0	0	1	0	0	1	0	0	0	0	0	0	0	0
TRAV9-3	0	0	0	0	0	1009	0	0	0	0	0	0	0	0	0	0	0	0	0	0	0	0	0	0	0	0	0	0	0	0	0	0	893	0	0	0	0	0	0	0	0	0	0	0	0	0	0	0	0
TRAV9-4	0	0	0	0	0	8	0	0	0	0	0	0	0	0	1	0	0	0	0	0	0	0	1	0	0	0	388	0	0	0	0	1	0	0	0	1	0	347	71	0	0	0	0	0	0	0	0	0	0
TRAV9D-1	0	118	0	0	0	0	54	0	0	0	775	1	1	0	0	0	0	0	0	378	0	0	56	0	2	0	1	0	0	1	0	0	1	0	1	1257	0	0	0	0	841	0	0	0	0	0	20	1	0
TRAV9D-2	0	0	0	0	0	1	0	0	0	0	0	0	0	1	1	0	0	0	4	0	0	0	49	0	0	0	1	0	0	0	0	0	1	0	0	0	0	1	0	0	0	0	0	0	0	0	0	0	0
TRAV9D-3	0	8	0	2	0	225	29	0	0	0	0	0	0	0	0	0	0	0	3	190	0	0	30	0	0	0	103	0	0	0	0	0	207	0	0	605	0	1	35	0	372	0	0	0	0	0	0	0	0
TRAV9D-4	0	0	0	0	0	359	0	0	0	0	0	0	1	0	319	0	0	831	0	0	0	315	0	0	0	0	3	0	0	0	0	0	288	0	0	4	0	0	0	0	1	0	0	0	0	0	0	0	0
TRAV9N-2	0	0	0	0	0	593	0	0	0	0	0	0	1	0	140	0	0	340	3	0	0	155	133	0	0	0	285	0	0	0	0	0	526	0	0	0	0	153	57	0	1	0	0	0	0	0	0	0	0
TRAV9N-3	0	0	0	0	0	64	0	0	0	0	0	0	0	0	7	0	0	40	0	0	0	8	0	0	0	0	8	0	0	0	0	0	47	0	0	0	0	1	0	0	0	0	0	0	0	0	0	0	0
TRAV9N-4	0	0	0	0	0	6	0	0	0	0	0	0	0	0	112	0	0	300	0	0	0	136	51	0	0	0	722	0	0	0	0	0	1	0	0	0	1	383	120	0	0	0	0	0	0	0	0	0	0
[truncated: 22 more columns]

## Sheet: TR.beta.variable
	ERR488952	ERR488953	ERR488954	ERR488955	ERR488956	ERR488959	ERR488961	ERR488962	ERR488963	ERR488964	ERR488965	ERR488967	ERR488968	ERR488969	ERR488970	ERR488971	ERR488972	ERR488975	ERR488977	ERR488979	ERR488980	ERR488981	ERR488982	ERR488983	ERR488984	ERR488985	ERR488986	ERR488987	ERR488988	ERR488989	ERR488990	ERR488991	ERR488992	ERR488993	ERR488994	ERR488996	ERR488997	ERR488998	ERR489000	ERR489001	ERR489004	ERR489007	ERR489008	ERR489009	ERR489011	ERR489012	ERR489013	ERR489017	ERR489018
TRBV1	0	1	9	2	0	2	2	4	0	341	2	0	1	5	332	0	3	0	0	0	121	0	0	1	17604	0	12537	0	0	0	2	3	1	0	4	12416	10	0	1	0	0	37	6	16026	0	0	2	12	3
TRBV12-1	0	0	0	0	0	0	0	0	0	0	103	0	0	0	0	0	0	0	0	0	0	0	0	0	0	0	0	0	0	0	0	0	0	0	0	0	0	0	0	0	0	0	0	0	0	0	0	0	1
TRBV12-2	0	350	0	0	2	0	0	0	0	0	74	0	0	0	211	0	0	0	0	0	0	0	0	0	0	623	0	0	0	1	0	0	0	0	0	0	0	0	0	0	0	876	0	0	0	0	0	0	263
TRBV13-1	3	3	0	0	6175	0	0	94	601	0	1405	962	1	51	447	600	0	40125	1	630	0	0	4498	6	2	0	3	0	0	0	0	21	0	0	0	0	6	136	2	0	0	4	2	0	208	3764	1	25000	0
TRBV13-2	121	128	158	3	2	0	273	0	2	0	30	5435	1	0	0	317	0	8	2	0	0	1837	3	419	0	36	2	0	0	425	0	2	5788	0	0	1	2	6	1784	3	3	1	0	4	4838	4614	0	24	6241
TRBV13-3	0	1341	0	0	0	0	1	0	626	0	1	6	2	0	0	9223	0	1	0	701	0	1	0	0	0	0	0	0	0	0	0	0	2	0	0	168	0	432	1	0	0	0	0	0	4	0	0	482	3
TRBV14	0	970	0	0	0	0	0	0	5064	0	0	2	1	0	0	2	0	0	0	0	0	0	0	0	0	0	0	538	0	0	0	0	0	0	0	0	0	0	0	0	0	0	0	0	0	1	0	0	0
TRBV15	0	0	0	0	0	0	0	0	0	0	0	0	0	0	0	0	0	0	0	0	0	0	0	0	0	0	0	0	0	0	0	0	0	0	0	0	0	85	0	857	1	0	0	0	2	0	0	0	0
TRBV16	0	0	0	0	1	0	0	0	0	0	4363	0	0	0	1	0	1	0	0	0	0	0	0	0	0	0	0	0	0	0	0	0	0	0	0	3	12	0	0	0	0	0	0	0	34	0	0	4	0
TRBV17	7284	2	7	0	0	11	4346	1	0	2	3	7	0	0	12	0	0	2	0	1	10	10	1	0	0	0	3	0	0	0	0	21	0	0	0	0	0	9	9	9	3	9	6	4	3	0	3	0	11
TRBV19	2	1	5	1	1	4874	0	0	1	2	0	0	0	1	0	1	1	2	0	0	0	0	1	1649	0	2	2	0	0	2	0	1	0	3718	0	0	0	3188	1	2	1	1764	4	1	1	0	2	0	4
TRBV2	2	0	227	0	0	0	1	0	0	2953	0	0	0	0	0	0	0	1	0	0	0	1	0	515	0	0	0	0	0	0	0	0	0	356	0	0	0	0	0	0	0	0	0	3	0	0	2	0	0
TRBV20	6	0	0	5416	1	0	0	0	0	0	0	0	2323	484	3445	1	0	7	3412	0	3	4911	0	2	2	205	4	0	1	0	0	0	0	0	0	1739	0	2	4	19	39	5436	0	0	0	0	3054	0	743
TRBV21	0	0	0	0	0	0	0	0	0	0	0	0	0	0	0	0	0	0	1	0	0	0	0	0	0	0	0	0	0	4	0	0	0	0	0	0	0	0	0	0	0	0	0	0	0	0	0	0	0
TRBV23	0	0	0	0	0	0	0	0	0	0	0	0	0	0	0	0	0	0	0	0	0	0	0	0	0	0	0	0	0	0	0	0	0	0	0	0	0	0	0	0	0	0	0	0	0	0	0	0	0
TRBV24	0	0	0	0	0	0	0	0	0	0	0	0	0	0	0	0	581	0	0	0	0	0	0	0	0	0	0	0	0	0	0	0	0	164	0	0	0	0	0	0	0	0	0	0	0	0	0	0	0
TRBV26	0	0	0	0	0	0	0	0	0	0	0	0	0	0	0	0	0	0	0	0	0	0	0	0	0	0	0	0	754	0	0	0	0	3	0	0	0	0	0	0	0	0	0	0	0	0	0	0	0
TRBV29	0	0	0	1	0	598	0	4	0	0	0	0	0	10410	0	0	0	1	7724	1	1	0	3	4482	0	0	0	0	1862	0	8961	0	0	0	0	0	2	1	0	2	0	1	0	0	0	2	0	143	0
TRBV3	0	0	0	0	0	0	0	0	0	1	0	0	0	0	0	0	0	97	0	0	0	0	0	0	0	0	0	0	0	0	0	0	0	20	0	0	1	0	0	0	0	0	0	0	0	0	0	0	0
TRBV30	0	0	0	0	0	0	0	0	0	0	0	0	0	0	0	0	0	0	0	0	0	0	0	0	0	0	0	0	0	0	0	0	0	0	0	0	0	0	0	0	0	0	84	0	0	0	0	0	0
TRBV31	0	1	0	4	3	32	4	0	1	0	0	0	10561	1	0	1	0	7	0	4	0	0	0	13	4	197	0	2	172	13762	0	1	851	1167	7	1223	2	0	0	0	0	0	38	0	0	1	0	3	0
TRBV4	0	0	0	0	0	265	1	0	0	0	0	0	0	0	0	0	0	0	0	65	3861	64	0	0	0	0	1	220	1	0	0	14118	0	0	0	0	0	0	0	0	3604	0	106	0	0	0	834	2	4
TRBV5	10	10	4027	0	7	3	1	8606	0	0	14	0	0	0	2	0	0	0	5	10538	0	0	0	0	1	2	7	3086	7	481	0	1	2	1	0	4	0	2	4	1	3211	4	9321	5	4	0	7924	2	0
[truncated: 22 more columns]
