# Supplementary material for: Single-cell TCRseq: paired recovery of entire T-cell alpha and beta chain transcripts in T-cell receptors from single-cell RNAseq
Source: Genome Med. 2016 Jul 27;8:80. doi: 10.1186/s13073-016-0335-7 (PMC4962388; doi:10.1186/s13073-016-0335-7)
Supplement: Additional file 5: Table S5. — Summary of recovered alpha and beta chains in 71 selected single-cell mouse T-cell RNAseq samples. Provided as a separate Excel file. Samples with multiple productive alpha or beta chain sequences highlighted in yellow. (XLSX 96 kb) [file 13073_2016_335_MOESM5_ESM.xlsx]

## Sheet: alpha.tcrs.reconstructed
sampleId	functional	vGeneAllele	vRegionPercIdentity	vRegionIdentityNt	jGeneAllele	jRegionPercIdentity	jRegionIdentityNt	CDR1.IMGT.length	CDR2.IMGT.length	CDR3.IMGT.length	CDR.IMGT.lengths	FR.IMGT.lengths	AA.JUNCTION	JUNCTION.frame	Functionality.comment	Sequence
ERR488952	unproductive (see comment)	Musmus TRAV13-1*01 F	100	266/266 nt	Musmus TRAJ24*01 F	90.32	56/62 nt	5	5	X	5.5.X	[26.17.34.11]	CAMEPQ#ASLGKLQF	out-of-frame	stop codons	ggacagcaagtgcagcagagccccgcgtccttggttctgcaggagggggagaatgcagagctgcagtgtaacttttccacatctttgaacagtatgcagtggttttaccaacgtcctgagggaagtctcgtcagcctgttctacaatccttctgggacaaagcagagtgggagactgacatccacaacagtcatcaaagaacgtcgcagctctttgcacatttcctcctcccagatcacagactcaggcacttatctctgtgctatggaacctcaactgccagtttggggaaactgcagtttggaacaggaacccaggttgtggtgaccccagacatccagaacccagaacctgctgtgtaccagttaaaagatcctcggtctcaggacagcaccctct…
ERR488953	productive	Musmus TRAV8D-1*01 F	100	272/272 nt	Musmus TRAJ31*01 F, or Musmus TRAJ31*02 F	97.92	47/48 nt	5	7	8	5.7.8	[26.17.34.11]	CATDANRIFF	in-frame		agtcaactagcagaagagaatctgtgggccctgagcgtccacgagggtgaaagtgtcacggtgaattgtagttacaagacatccataactgccctacagtggtacagacagaagtcaggcgaaggccctgcccagctaatcttaatacgttcaaatgagagagagaagcgcaatggaagactcagagccacccttgacacctccagccagagcagctccttgtccatcactgctactcggtgtgaagacaccgctgtgtacttctgtgctactgatgctaacagaatcttctttggtgatgggacgcagctggtggtgaagcccaacatccagaacccagaacctgctgtgtaccagttaaaagatcctcggtctcaggacagcaccctctgcctgttc…
ERR488953	productive	Musmus TRAV16D/DV11*01 F	100	281/281 nt	Musmus TRAJ27*01 F	96.49	55/57 nt	7	8	11	7.8.11	[26.17.34.11]	CAMRGTNTGKLTF	in-frame		gcccagaaggtaacacagactcagacttcaatttctgtgatggagaagacaacggtgacaatggactgtgtgtatgaaacccaggacagttcttacttcttattctggtacaagcaaacagcaagtggggaaatagttttccttattcgtcaggactcttacaaaaaggaaaatgcaacagtgggtcattattctctgaactttcagaagccaaaaagttccatcggactcatcatcaccgccacacagattgaggactcagcagtatatttctgtgctatgagagggaccaatacaggcaaattaacctttggggatgggaccgtgctcacagtgaagccaaacatccagaacccagaacctgctgtgtaccagttaaaagatcctcggtctcaggac…
ERR488954	productive	Musmus TRAV6-5*01 F	100	275/275 nt	Musmus TRAJ26*01 F	98.31	58/59 nt	6	7	12	6.7.12	[26.17.34.11]	CALSENNYAQGLTF	in-frame		ggagactcggtgactcagacagaaggtccagtgacattgtctgaaggaacttctctgactgtgaactgttcctatgaaaccaaacagtacccaaccctgttctggtatgtgcagtatcccggagaaggtccacagctcctctttaaagtcccaaaggccaacgagaagggaagcagcagagggtttgaagccacatacaataaagaagccacctccttccacttgcagaaagcctcagtgcaagagtcagactcggctgtgtactactgtgctctgagtgagaataactatgcccagggattaaccttcggtcttggcaccagagtatctgtgtttccctacatccagaacccagaacctgctgtgtaccagttaaaagatcctcggtctcaggacagc…
ERR488954	productive	Musmus TRAV5-4*01 ORF	100	275/275 nt	Musmus TRAJ56*01 F	95	57/60 nt	6	7	11	6.7.11	[26.17.34.11]	CAATGGGNNKLTF	in-frame		ggcgagcaggtggagcagcttccttccatcctgagagtccaggaaagatccagtgccagcatcaactgcacttatgagaacagtgcctccaactacttcccttggtataagcaagaacctggagagaatcctaagctcatcattgacattcgttcaaatatggaaagaaagcagatccaaggactcatcgttttactggataagaaagccaaacgcttctccctgcacatcacagacacccagcctgcagactcagccatgtacttctgtgctgcaacgggtggaggcaataataagctgacttttggtcaaggaaccgttctgagtgttataccagacatccagaacccagaacctgctgtgtaccagttaaaagatcctcggtctcaggacagcacc…
ERR488954	productive	Musmus TRAV15-1/DV6-1*01 F	100	281/281 nt	Musmus TRAJ11*01 F	98.31	58/59 nt	7	8	13	7.8.13	[26.17.34.11]	CALWELDSGYNKLTF	in-frame		gcccagaaagtgattcaggtctggtcaacaacaagcaggcaggagggcgaaaaactcacactggactgttcatataagacaagtcaggtcttataccatcttttctggtacaagcaccttcttagtggagagatggttttgcttattcgacaaatgccttctactattgcaatagagaggagcggccgctattctgtagtcttccagaaatcacgcaaatccatcagccttgtcatttcaaccttacaaccagacgattcgggaaagtatttctgtgctctctgggagcttgactcgggatacaacaaactcacttttggaaagggcacggtacttctagtctctccagacatccagaacccagaacctgctgtgtaccagttaaaagatcctcggtct…
ERR488955	unproductive (see comment)	Musmus TRAV7D-2*01 F	100	269/269 nt	Musmus TRAJ15*01 F	100	60/60 nt	6	6	X	6.6.X	[25.17.34.11]	CAAK#YQGGRALIF	out-of-frame	stop codons	cagaaggtgcagcagagcccagaatccctcattgttccagagggaggcatggcctctctcaactgcacttccagtgatcgtaatgttgactacttctggtggtacagacagcactctgggaaaagccccaagatgctgatgtctatcttctccaatggtgaaaaggaagaaggcagattcacagtacacctcaataaagccagcctgcatacttccctgcacatcagagactcccagcccagtgactctgctctctacctctgtgcagcaaaacctaccagggaggcagagctctgatatttggaacaggaaccacggtatcagtcagccccaacatccagaacccagaacctgctgtgtaccagttaaaagatcctcggtctcaggacagcaccctct…
ERR488955	productive	Musmus TRAV4-2*01 F	100	266/266 nt	Musmus TRAJ38*01 F	95.16	59/62 nt	5	5	11	5.5.11	[26.17.34.11]	CAAFVGDNSKLIW	in-frame		ggaatgccggtggaacagaatcctccagccctgagtctttatgaaggagctgactctggtctgagatgcaatttttctaccaccatgaaaagtgtccagtggtttcaacaaaatcacagaggcagacttatcactctgttttacctggctcaaggaacaaaggagaatggaaggttaaagtcaacattcaattctaaggagcgctacagcaccctgcacatcaaggatgcacagctggaggactcaggcacttacttctgtgctgcctttgttggtgacaacagtaagctgatttggggcttggggacaagtctggtagtaaatccaaacatccagaacccagaacctgctgtgtaccagttaaaagatcctcggtctcaggacagcaccctctgcctg…
ERR488956	productive	Musmus TRAV14D-3/DV8*03 F	100	275/275 nt	Musmus TRAJ2*01 F	100	66/66 nt	6	7	15	6.7.15	[26.17.34.11]	CAASLMNTGGLSGKLTF	in-frame		cagcagcaggtgagacaaagtccccaatctctgacagtctgggaaggagagaccgcaattctgaactgcagttatgagaacagtgcttttgactacttcccatggtaccagcagttccctggggaaggccctgctctcctgatagccatacgttcagtgtccgataaaaaggaagatggaggattcacaatcttcttcaataaaagggagaaaaatctctccttgcacatcaaagactctcagcctggagactcagccacctacttctgtgcagcaagccttatgaatactggaggactaagtggtaaattaacattcggggaagggacccaagtgacggtaatatctgacatccagaacccagaacctgctgtgtaccagttaaaagatcctcggtct…
ERR488959	productive	Musmus TRAV14D-3/DV8*03 F	100	275/275 nt	Musmus TRAJ13*01 F	96.49	55/57 nt	6	7	11	6.7.11	[26.17.34.11]	CAASKNSGTYQRF	in-frame		cagcagcaggtgagacaaagtccccaatctctgacagtctgggaaggagagaccgcaattctgaactgcagttatgagaacagtgcttttgactacttcccatggtaccagcagttccctggggaaggccctgctctcctgatagccatacgttcagtgtccgataaaaaggaagatggaggattcacaatcttcttcaataaaagggagaaaaatctctccttgcacatcaaagactctcagcctggagactcagccacctacttctgtgcagcaagtaagaattctgggacttaccagaggtttggaactgggacaaaactccaagtcgttccaaacatccagaacccagaacctgctgtgtaccagttaaaagatcctcggtctcaggacagcacc…
ERR488961	productive	Musmus TRAV10*01 F	100	275/275 nt	Musmus TRAJ58*01 F	100	63/63 nt	6	7	13	6.7.13	[26.17.34.11]	CAARMQQGTGSKLSF	in-frame		ggagagaaggtcgagcaacacgagtctacactgagtgttcgagagggagacagcgctgtcatcaactgcacttacacagatactgcttcatcatacttcccttggtacaagcaagaagctggaaagggtctccactttgtgatagacattcgttcaaatgtggacagaaaacagagccaaagacttatagttttgttggataagaaagccaaacgattctccctgcacatcacagccacacagcctgaagattcagccatctacttctgtgcagcaagaatgcagcaaggcactgggtctaagctgtcatttgggaagggggcaaagctcacagtgagtccagacatccagaacccagaacctgctgtgtaccagttaaaagatcctcggtctcaggac…
ERR488962	productive	Musmus TRAV6-5*01 F, or Musmus TRAV6-5*02 (F)	100	194/194 nt	Musmus TRAJ27*01 F	94.92	56/59 nt	5	7	11	5.7.11	[X.17.34.11]	CALRLTNTGKLTF	in-frame		aaacagtacccaaccctgttctggtatgtgcagtatcccggagaaggtccacagctcctctttaaagtcccaaaggccaacgagaagggaagcagcagagggtttgaagccacatacaataaagaagccacctccttccacttgcagaaagcctcagtgcaagagtcagactcggctgtgtactactgtgctctgaggctcaccaatacaggcaaattaacctttggggatgggaccgtgctcacagtgaagccaaacatccagaacccagaacctgctgtgtaccagttaaaagatcctcggtctcaggacagcaccctctgcctgttcaccgactttgactcccaaatcaatgtcccgaaaaccatggaatctggaacgttcatcactgacaaaact…
ERR488963	productive	Musmus TRAV14D-3/DV8*03 F	100	275/275 nt	Musmus TRAJ17*01 F	98.25	56/57 nt	6	7	10	6.7.10	[26.17.34.11]	CAANSAGNKLTF	in-frame		cagcagcaggtgagacaaagtccccaatctctgacagtctgggaaggagagaccgcaattctgaactgcagttatgagaacagtgcttttgactacttcccatggtaccagcagttccctggggaaggccctgctctcctgatagccatacgttcagtgtccgataaaaaggaagatggaggattcacaatcttcttcaataaaagggagaaaaatctctccttgcacatcaaagactctcagcctggagactcagccacctacttctgtgcagcaaacagtgcagggaacaagctaacttttggaattggaaccagggtgctggtcaggccagacatccagaacccagaacctgctgtgtaccagttaaaagatcctcggtctcaggacagcaccctc…
ERR488963	unproductive (see comment)	Musmus TRAV6-4*01 F	100	275/275 nt	Musmus TRAJ18*01 F	95.38	62/65 nt	6	7	X	6.7.X	[26.17.34.11]	CALG#RGSALGRLHF	out-of-frame	stop codons	ggagattcagtgacccagaaacaaggtcaagtgaccctttcagaagatgacttcctatttataaattgcacttattctaccacaacatacccaactcttttgtggtatgtccaatatcctggacaaggtccacagctccttctgaaagtgacaactgccaacaacaagggaatcagcagaggctttgaagctacatatgacaaagggaccacgtccttccacttgcagaaagcctcagtgcaggagtcagattcagccgtgtacttctgtgctctgggggaagaggttcagccttagggaggctgcattttggagctgggactcagctgattgtcatacctgacatccagaacccagaacctgctgtgtaccagttaaaagatcctcggtctcaggaca…
ERR488964	unproductive (see comment)	Musmus TRAV12-2*01 F	100	184/184 nt	Musmus TRAJ33*01 F	89.09	49/55 nt	1	7	X	1.7.X	[X.17.34.11]	CALSDQS#YQLIW	out-of-frame	stop codons	ctttccttttctggtatgtgcaacatctcaatgaagcccctaaactactcctgaagagctccacagacaacaagaggaccgagcaccaagggttccacgccactctccataagagcagcagctccttccatctgcagaagtcctcagcgcagctgtcagactctgccctgtactactgtgctctgagtgatcagtcgactatcagttgatctggggctctgggaccaagctaattataaagccagacatccagaacccagaacctgctgtgtaccagttaaaagatcctcggtctcaggacagcaccctctgcctgttcaccgactttgactcccaaatcaatgtgccgaaaaccatggaatctggaacgttcatcactgacaaaactgtgctggacat…
ERR488964	productive	Musmus TRAV4-2*01 F	100	266/266 nt	Musmus TRAJ45*01 F (see comment)	96.83	61/63 nt	5	5	12	5.5.12	[26.17.34.11]	CAAANTGGADRLTF	in-frame		ggaatgccggtggaacagaatcctccagccctgagtctttatgaaggagctgactctggtctgagatgcaatttttctaccaccatgaaaagtgtccagtggtttcaacaaaatcacagaggcagacttatcactctgttttacctggctcaaggaacaaaggagaatggaaggttaaagtcaacattcaattctaaggagcgctacagcaccctgcacatcaaggatgcacagctggaggactcaggcacttacttctgtgctgctgcgaatacaggaggtgcagatagactcacctttgggaaaggaactcagctgatcatccagccctacatccagaacccagaacctgctgtgtaccagttaaaagatcctcggtctcaggacagcaccctctgc…
ERR488965	productive	Musmus TRAV7D-2*01 F	100	269/269 nt	Musmus TRAJ31*02 F	98.08	51/52 nt	6	6	9	6.6.9	[25.17.34.11]	CAASDNNRIFF	in-frame		cagaaggtgcagcagagcccagaatccctcattgttccagagggaggcatggcctctctcaactgcacttccagtgatcgtaatgttgactacttctggtggtacagacagcactctgggaaaagccccaagatgctgatgtctatcttctccaatggtgaaaaggaagaaggcagattcacagtacacctcaataaagccagcctgcatacttccctgcacatcagagactcccagcccagtgactctgctctctacctctgtgcagcaagcgacaataacagaatcttctttggtgatgggacgcagctggtggtgaagcccaacatccagaacccagaacctgctgtgtaccagttaaaagatcctcggtctcaggacagcaccctctgcctgttc…
ERR488968	productive	Musmus TRAV7-4*01 F	100	272/272 nt	Musmus TRAJ34*01 F (see comment)	96.23	51/53 nt	6	6	10	6.6.10	[26.17.34.11]	CAASENTDKVVF	in-frame		cagcagaaggtgcagcagagcccagaatccctcagtgtcccagagggaggcatggcctctttcaactgcacttcaagtgatcgtaattttcagtacttctggtggtacagacagcattctggagaaggccccaaggcactgatgtcaatcttctctgatggtgacaagaaagaaggcagattcacagctcacctcaataaggccagcctgcatgtttccctgcacatcagagactcccagcccagtgactccgctctctacttctgtgcagctagtgaaaataccgacaaagtcgtctttggaacagggaccagattacaagtctcaccaaacatccagaacccagaacctgctgtgtaccagttaaaagatcctcggtctcaggacagcaccctctgc…
ERR488969	productive	Musmus TRAV14-3*01 F, or Musmus TRAV14-3*02 F or Musmus TRAV14D-3/DV8*08 F	99.64	274/275 nt	Musmus TRAJ56*01 F	98.28	57/58 nt	6	7	11	6.7.11	[26.17.34.11]	CAASPGGNNKLTF	in-frame		cagcagcaggtgagacaaagtccccaatctctgacagtctgggaaggagagaccgcaattctgaactgcagttatgagaacagtgcttttgactacttcccatggtaccagcagttccctggggaaggtcccgctctcctgatatccatactttcagtgtccaataaaaaggaagatggacgattcacaatcttcttcaataaaagggagaaaaagctctccttgcacattgcagactctcagcctggagactcagccacctacttctgtgcagcaagtcctggaggcaataataagctgacttttggtcaaggaaccgttctgagtgttataccagacatccagaacccagaacctgctgtgtaccagttaaaagatcctcggtctcaggacagcacc…
ERR488970	productive	Musmus TRAV6D-7*01 F	100	275/275 nt	Musmus TRAJ5*01 F	91.23	52/57 nt	6	7	11	6.7.11	[26.17.34.11]	CALSAGVVGQLTF	in-frame		ggggactcagtgactcagacggaaggtcaagtggccctctcagaagaggactttcttacgatacactgcaactactcagcctcagggtacccagctctgttctggtatgtgcagtatcccggagaagggccacagttcctctttagagcctcaagggacaaagagaaaggaagcagcagagggtttgaagccacatacaataaagaagccacctccttccacttgcagaaagcctcagtgcaagagtcagactcggctgtgtactactgtgctctgagtgcgggggttgtggggcagctcactttcgggagcggtacaagactccaagtttatgcaaacatccagaacccagaacctgctgtgtaccagttaaaagatcctcggtctcaggacagcacc…
ERR488971	productive	Musmus TRAV14-2*03 F	100	275/275 nt	Musmus TRAJ40*01 F	96.72	59/61 nt	6	7	11	6.7.11	[26.17.34.11]	CAAGNTGNYKYVF	in-frame		cagcagcaggtgagacaaagtccccaatctctgacagtctgggaaggagagacagcaattctgaactgcagttatgaggacagcacttttgactacttcccatggtaccgtctgttccctggggaaagccctgcactcctgatagccatacgtccagtgtccaataaaaaggaagatggacgattcacaatcttcttcaataaaagggagaaaaagctctccttgcacatcacagactctcagcctggagactcagctacctacttctgtgcagccgggaatacaggaaactacaaatacgtctttggagcaggtaccagactgaaggttatagcacacatccagaacccagaacctgctgtgtaccagttaaaagatcctcggtctcaggacagcacc…
ERR488971	productive	Musmus TRAV3-3*01 F	100	275/275 nt	Musmus TRAJ40*01 F	96.72	59/61 nt	6	7	12	6.7.12	[26.17.34.11]	CAVSPNTGNYKYVF	in-frame		ggcgagcaggtggagcagcgccctcctcacctgagtgtccgggagggagacagtgccgttatcacctgcacctacacagaccctaacagttattacttcttctggtacaagcaagagccgggggcaagtcttcagttgcttatgaaggttttctcaagtacggaaataaacgaaggacaaggattcactgtcctactgaacaagaaagacaaacgactctctctgaacctcacagctgcccatcctggggactcagccgcgtacttctgcgcagtcagccctaatacaggaaactacaaatacgtctttggagcaggtaccagactgaaggttatagcacacatccagaacccagaacctgctgtgtaccagttaaaagatcctcggtctcaggacagc…
ERR488975	productive	Musmus TRAV4-3*01 F	100	266/266 nt	Musmus TRAJ35*02 F	94.92	56/59 nt	5	5	11	5.5.11	[26.17.34.11]	CAAEGGFASALTF	in-frame		ggagatcaggtgaagcaaagtccctcagcgctgagtctccaagaaggaaccaattctgctctgagatgcaatttttctatcgccacaacaactgtgcagtggttcctacagaatcccaggggcagcctcatgaatcttttttacctggttccaggaacaaaggagaatgggaggttaaagtcaacattcaattctaaggagagctacagcaccctgcacatcagggatgcccagctggaggactcaggcacttacttctgtgctgctgaaggaggctttgcaagtgcgctgacatttggatctggcacaaaagtcattgttctaccatacatccagaacccagaacctgctgtgtaccagttaaaagatcctcggtctcaggacagcaccctctgcctg…
ERR488977	productive	Musmus TRAV2*01 F	100	269/269 nt	Musmus TRAJ30*01 F	94.92	56/59 nt	7	5	13	7.5.13	[25.17.34.11]	CIVTDMGTNAYKVIF	in-frame		cttgccaagaccacccagcccccctccatggaggcctatgaagggcaagaagtgaacgtgtcctgcagccatacaaacattgctacaagcgagtacatctactggtaccgacaggttccccaccagggaccacagtttatcattcaaggatataaggactatgtggtaaatgaagtggcatctctgtttatctctgctgaccggaagctcagcactctgagcctgccctgggtttccctgagagatgctgctgtgtattactgcattgtgactgacatggggacaaatgcttacaaagtcatctttggaaaagggacacatcttcatgttctccctaacatccagaacccagaacctgctgtgtaccagttaaaagatcctcggtctcaggacagcacc…
ERR488979	productive	Musmus TRAV21/DV12*01 F	100	269/269 nt	Musmus TRAJ42*01 F	96.88	62/64 nt	7	5	42	7.5.42	[25.17.34.11]	CILRVAHCDRQGCTCTKSARWGRGSRGTYLCGGKPGGSNAKLTF	in-frame		gatgctaagactacacaaccagattcaatggaaagtactgaaggagaaacggtgcacttgccttgtagccacgccacaatcagtggaaacgagtacatctattggtaccgacaggttcctcttcagggtccagaatacgtgactcacggtctacaacaaaatacaaccaatagtatggctttcctggctattgcctctgacagaaagtcaagcaccttgatcctgactcatgtcagcctgagagacgcggctgtgtaccactgtatcctgagagtagcacactgtgacagacagggctgcacctgtacaaaatctgcccgatgggggaggggaagcagaggcacttacctctgtggagggaagcctggaggaagcaatgcaaagctaaccttcgggaaa…
ERR488979	unproductive (see comment)	Musmus TRAV7D-5*01 F	99.63	271/272 nt	Musmus TRAJ29*01 ORF (see comment)	61.9	13/21 nt	6	6	X	6.6.X	[26.17.34.X]			stop codons no junction found	cagcagaaggtgcagcagagcccagaatccctcactgtctcatagggagccatggcctctctcaactgcactttcagtgatggtacttctgacaacttcaggtggtacagacagcattctgggaaaggccttgagatgctagtgtccatcttctctgatggtgaaaaggaagaaggcagatttacagctcacctcaatagagccagcctgcatgtttccctacacatcagagagccgcaacccagtgactctgctgtctacctctgtgcagtggctggaggactaagtgacatccagaacccagaacctgctgtgtaccagttaaaagatcctcggtctcaggacagcaccctctgcctgttcaccgactttgactcccaaatcaatgtgccgaaaacc…
ERR488981	productive	Musmus TRAV7D-4*02 F	100	272/272 nt	Musmus TRAJ39*01 F	93.55	58/62 nt	6	6	14	6.6.14	[26.17.34.11]	CAASEHANNAGAKLTF	in-frame		cagcagaaggtgcagcagagcccagaatccctcagtgtcccagagggaggcatggcctctctcaactgcacttcaagtgatcgtaattttcagtacttctggtggtacagacagcattctggagaaggccccaaggcactgatgtccatcttctctgatggtgacaagaaagaaggcagattcacagctcacctcaataaggccagcctgcatgtttccctgcacatcagagactcccagcccagtgactccgctctctacttctgtgcagctagtgagcatgcgaataatgcaggtgccaagctcacattcggagggggaacaaggttaacggtcagacccgacatccagaacccagaacctgctgtgtaccagttaaaagatcctcggtctcaggac…
ERR488982	unproductive (see comment)	Musmus TRAV6-6*01 F	99.29	279/281 nt	Musmus TRAJ45*01 F	69.23	27/39 nt	8	7	X	8.7.X	[26.17.34.11]	CATG#	out-of-frame	stop codons	ggagattccgtgactcaaacagaaggccaagtgaccgtctcagaaagcaagtccctgataataaattgcacgtattcaaccacaagcatagcttaccctaatcttttctggtatgttcgatatcctggagaaggtctacaactcctcctgaaagtcattacggctggccagaagggaagcagcagagggtttgaagccacatacaataaagaaaccacctccttccacttgcagaaagcctcagtgcaagagtcagactcggctgtgtactactgtgctacaggaggtgcagatagactcagctgatcatccagccctacatccagaacccagaacctgctgtgtaccagttaaaagatcctcggtctcaggacagcaccctctgcctgttcaccgact…
ERR488982	unproductive (see comment)	Musmus TRAV4-3*01 F	100	266/266 nt	Musmus TRAJ42*01 F	93.75	60/64 nt	5	5	X	5.5.X	[26.17.34.11]	CAADG#GGSNAKLTF	out-of-frame	stop codons	ggagatcaggtgaagcaaagtccctcagcgctgagtctccaagaaggaaccaattctgctctgagatgcaatttttctatcgccacaacaactgtgcagtggttcctacagaatcccaggggcagcctcatgaatcttttttacctggttccaggaacaaaggagaatgggaggttaaagtcaacattcaattctaaggagagctacagcaccctgcacatcagggatgcccagctggaggactcaggcacttacttctgtgctgctgacggcctggaggaagcaatgcaaagctaaccttcgggaaaggcactaaactctctgttaaatcaaacatccagaacccagaacctgctgtgtaccagttaaaagatcctcggtctcaggacagcaccctct…
ERR488983	productive	Musmus TRAV12D-2*02 F, or Musmus TRAV12N-2*01 F	100	275/275 nt	Musmus TRAJ16*01 F	98.33	59/60 nt	6	7	12	6.7.12	[26.17.34.11]	CALSATSSGQKLVF	in-frame		ggagactcagtgacccagacagaaggcctggtcactctcaccaaggggttgcctgtgatgctgaactgcacctatcagactacttactcacctttccttttctggtatgtgcaacatctcaacgaagcccctaagctactcctgaagagctccacagacaacaagaggaccgagcaccaagggttctacgccactctccataagagcagcagctccttccatctgcagaagtcctcagtgcagctgtcagactctgccctgtacttctgtgctttgagtgcaacttcaagtggccagaagctggtttttggtcaggggaccatattaaaggtgtacctgcacatccagaacccagaacctgctgtgtaccagttaaaagatcctcggtctcaggacagc…
ERR488983	productive	Musmus TRAV3D-3*01 F	99.64	274/275 nt	Musmus TRAJ33*01 F	96.49	55/57 nt	6	7	11	6.7.11	[26.17.34.11]	CAAPGGSNYQLIW	in-frame		ggcgagcaggtggagcagcgccctcctcacctgagtgtccgggagggagacagtgcctttatcacctgcacctacacagaccctaacagttattacttcttctggtacaagcaagagccgggggcaagtcttcagttgcttatgaaggttttctcaagtacggaaataaacgaaggacaaggattcactgtcctactgaacaagaaagacaaacgactctctctgaacctcacagctgcccatcctggggactcagccgcgtacttctgcgcagcccccgggggtagcaactatcagttgatctggggctctgggaccaagctaattataaagccagacatccagaacccagaacctgctgtgtaccagttaaaagatcctcggtctcaggacagcacc…
ERR488983	productive	Musmus TRAV7-1*01 F	100	272/272 nt	Musmus TRAJ15*01 F	100	55/55 nt	6	6	9	6.6.9	[26.17.34.11]	CAVQGGRALIF	in-frame		cagcagaaggtgcagcagagcccagaatccctcattgttccagagggaggcatggcctctctcaactgcactttcagtgatcgtaattctcagtatttctggtggtacagacagcattctggggaaggccccaaggcactgatgtccatcttctccaatggtgacaagaaggaaggcagattcacagctcacctcaataaggccagcctgtatgtatccctgcacatcaaagactcccaacccagtgactctgctctctacttctgtgcagtgcagggaggcagagctctgatatttggaacaggaaccacggtatcagtcagccccaacatccagaacccagaacctgctgtgtaccagttaaaagatcctcggtctcaggacagcaccctctgcctg…
ERR488984	unproductive (see comment)	Musmus TRAV2*01 F	100	269/269 nt	Musmus TRAJ31*02 F	94.64	53/56 nt	7	5	X	7.5.X	[25.17.34.11]	CIVTDT#NNNRIFF	out-of-frame	stop codons	cttgccaagaccacccagcccccctccatggaggcctatgaagggcaagaagtgaacgtgtcctgcagccatacaaacattgctacaagcgagtacatctactggtaccgacaggttccccaccagggaccacagtttatcattcaaggatataaggactatgtggtaaatgaagtggcatctctgtttatctctgctgaccggaagctcagcactctgagcctgccctgggtttccctgagagatgctgctgtgtattactgcattgtgactgacacaggaacaataacagaatcttctttggtgatgggacgcagctggtggtgaagcccaacatccagaacccagaacctgctgtgtaccagttaaaagatcctcggtctcaggacagcaccctct…
ERR488985	productive	Musmus TRAV15D-2/DV6D-2*01 F	100	281/281 nt	Musmus TRDJ1*01 F	100	51/51 nt	7	8	13	7.8.13	[26.17.34.11]	CALSELLHPTDKLVF	in-frame		gcccagagagtgactcaggtccagccaacaggcagcagtcagtggggagaagaagtcactctggactgttcatatgagacaagtgaatacttctactgtattatttggtacaggcagctttttagtggagagatggttttccttatttaccaaacttcctttgatactcagaaccagaggaacggccgctactctgtagtcttccagaaatcactcaagtccatcagccttgtcatttcagcctcacagccagaggattcagggacgtacttctgcgctctctcggaactgttgcaccctaccgacaaactcgtctttggacaaggaacccaagtgactgtggaaccaannacatccagaacccagaacctgctgtgtaccagttaaaagatcctcggt…
ERR488986	productive	Musmus TRAV9-4*01 F	99.28	276/278 nt	Musmus TRAJ48*01 F	86.89	53/61 nt	6	8	12	6.8.12	[26.17.34.11]	CAVSPWGGNEKITF	in-frame		gctcagtcagtgacacagcccgatgctcgcgtcactgtctctgaaggagcctctctgcagctgagatgcaagtattcctactctgcgacaccttatctgttctggtatgtccagtacccgcggcaggggctgcagctgctcctcaagtactattccggagacccagtggttcaaggagtgaatggctttgaggctgagttcagcaagagcaactcttccttccacctgcgggaagcctccgtgcactggagcgactcagctgtgtacttctgtgctgtgagcccgtgggggggaaatgagaaaataacttttggggctggaaccaaactcaccattaaacccaacatccagaacccagaacctgctgtgtaccagttaaaagatcctcggtctcaggac…
ERR488986	productive	Musmus TRAV4-4/DV10*01 F	100	269/269 nt	Musmus TRAJ49*01 F	94.74	54/57 nt	5	5	10	5.5.10	[26.17.35.12]	CAAEEGYQNFYF	in-frame		ggggatcaggtggagcagagtccttcagccctgagcctccacgagggaaccgattctgctctgagatgcaattttacgaccaccatgaggagtgtgcagtggttccgacagaattccaggggcagcctcatcagtttgttctacttggcttcaggaacaaaggagaatgggaggctaaagtcagcatttgattctaaggagcggcgctacagcaccctgcacatcagggatgcccagctggaggactcaggcacttacttctgtgctgctgaggagggttaccagaacttctattttgggaaaggaacaagtttgactgtcattccaaacatccagaacccagaacctgctgtgtaccagttaaaagatcctcggtctcaggacagcaccctctgcctg…
ERR488987	productive	Musmus TRAV8D-1*01 F	100	272/272 nt	Musmus TRAJ21*01 F	98.21	55/56 nt	5	7	10	5.7.10	[26.17.34.11]	CATEPNYNVLYF	in-frame		agtcaactagcagaagagaatctgtgggccctgagcgtccacgagggtgaaagtgtcacggtgaattgtagttacaagacatccataactgccctacagtggtacagacagaagtcaggcgaaggccctgcccagctaatcttaatacgttcaaatgagagagagaagcgcaatggaagactcagagccacccttgacacctccagccagagcagctccttgtccatcactgctactcggtgtgaagacaccgctgtgtacttctgtgctactgagcctaattacaacgtgctttacttcggatctggcaccaaactcactgtagagccaaacatccagaacccagaacctgctgtgtaccagttaaaagatcctcggtctcaggacagcaccctctgc…
ERR488988	unproductive	Musmus TRAV13-1*01 F	99.62	265/266 nt	Musmus TRAJ13*01 F	100	53/53 nt	5	5	X	5.5.X	[26.17.34.11]	CA#SGTYQRF	out-of-frame		ggacagcaagtgcagcagagccccgcgtccttggttctgcaggagggggagaatgcagagctgcagtgtaacttttccacatctttgaacagtatgcagtggttttaccaacgtcctgagggaagtctcgtcagcctgttctacaatccttctgggacaaagcagagtgggagactgacatccacaacagtcatcaaagaacgtcgcagctctttgcacatttcctcctcccagatcacagactcaggcacttatctctgtgctttctgggacttaccagaggtttggaactgggacaaaactccaagtcgttccaaacatccagaacccagaacctgctgtgtaccagttaaaagatcctcggtctcaggacagcaccctctgcctgttcaccgactt…
ERR488989	productive	Musmus TRAV7-3*01 F	100	272/272 nt	Musmus TRAJ52*01 F	100	60/60 nt	6	6	12	6.6.12	[26.17.34.11]	CAVSTGANTGKLTF	in-frame		cagcagaatgtgcagcagagcccagaatccctcattgtcccagagggagccaggacctctctcaactgcactttcagtgacagtgcttctcagtatttctggtggtacagacagcattctgggaaagcccccaaggcactgatgtccatcttctccaatggtgaaaaagaagaagggagattcacaattcacctcaataaagccagtctgcatttctccctgcacatcagagactcccagcccagtgactctgctctctatctctgtgcagtgagcactggagctaacactggaaagctcacgtttggacacggcaccatccttagggtccatccaaacatccagaacccagaacctgctgtgtaccagttaaaagatcctcggtctcaggacagcacc…
ERR488990	productive	Musmus TRAV13-1*01 F	99.25	264/266 nt	Musmus TRAJ48*01 F	92	46/50 nt	5	5	6	5.5.6	[26.17.34.11]	CARGKITF	in-frame		ggacagcaagtgcagcagagccccgcgtccttggttctgcaggagggggagaatgcagagctgcagtgtaacttttccacatctttgaacagtatgcagtggttttaccaacgtcctgagggaagtctcgtcagcctgttctacaatccttctgggacaaagcagagtgggagactgacatccacaacagtcatcaaagaacgtcgcagctctttgcacatttcctcctcccagatcacagactcaggcacttatctctgtgcgagggggaaaataacttttggggctggaaccaaactcaccattaaacccaacatccagaacccagaacctgctgtgtaccagttaaaagatcctcggtctcaggacagcaccctctgcctgttcaccgactttgac…
ERR488991	productive	Musmus TRAV13-2*01 F	100	266/266 nt	Musmus TRAJ42*01 F	96.83	61/63 nt	5	5	12	5.5.12	[26.17.34.11]	CAIGSGGSNAKLTF	in-frame		ggacagcaagtgcagcagagtccctcgtccttggttctgcaggagggggagaacgcagagctgcagtgtaacttttcctccacagcaacccagctgcagtggttttaccaaagtcctgggggaagcctcgtcagcctgttgtccaatccttctgggacaaagcacactggaagactgacatccaccacagtcactaaggaacgtcgcagctctttgcacatttcctcctcccagacaacagactcaggcacttatctctgtgctataggatctggaggaagcaatgcaaagctaaccttcgggaaaggcactaaactctctgttaaatcaaacatccagaacccagaacctgctgtgtaccagttaaaagatcctcggtctcaggacagcaccctctgc…
ERR488992	productive	Musmus TRAV13-1*01 F	100	266/266 nt	Musmus TRAJ31*02 F	94.44	51/54 nt	5	5	9	5.5.9	[26.17.34.11]	CAMGHNNRIFF	in-frame		ggacagcaagtgcagcagagccccgcgtccttggttctgcaggagggggagaatgcagagctgcagtgtaacttttccacatctttgaacagtatgcagtggttttaccaacgtcctgagggaagtctcgtcagcctgttctacaatccttctgggacaaagcagagtgggagactgacatccacaacagtcatcaaagaacgtcgcagctctttgcacatttcctcctcccagatcacagactcaggcacttatctctgtgctatggggcacaataacagaatcttctttggtgatgggacgcagctggtggtgaagcccaacatccagaacccagaacctgctgtgtaccagttaaaagatcctcggtctcaggacagcaccctctgcctgttcacc…
ERR488992	productive	Musmus TRAV14-2*03 F	100	275/275 nt	Musmus TRAJ26*01 F	98.28	57/58 nt	6	7	11	6.7.11	[26.17.34.11]	CAASHNYAQGLTF	in-frame		cagcagcaggtgagacaaagtccccaatctctgacagtctgggaaggagagacagcaattctgaactgcagttatgaggacagcacttttgactacttcccatggtaccgtctgttccctggggaaagccctgcactcctgatagccatacgtccagtgtccaataaaaaggaagatggacgattcacaatcttcttcaataaaagggagaaaaagctctccttgcacatcacagactctcagcctggagactcagctacctacttctgtgcagcaagtcataactatgcccagggattaaccttcggtcttggcaccagagtatctgtgtttccctacatccagaacccagaacctgctgtgtaccagttaaaagatcctcggtctcaggacagcacc…
ERR488993	productive	Musmus TRAV7D-3*01 F	100	272/272 nt	Musmus TRAJ31*02 F	96.49	55/57 nt	6	6	11	6.6.11	[26.17.34.11]	CAVSMDNNNRIFF	in-frame		cagcagaaggtgcagcagagcccagaatccctcattgtcccagagggagccatgacttctctcaactgcactttcagcgacagtgcttctcagtattttgcatggtacagacagcattctgggaaagcccccaaggcactgatgtccatcttctccaatggtgaaaaagaagaaggcagattcacaattcacctcaataaagccagtctgcatttctcgctacacatcagagactcccagcccagtgactctgctctctacctctgtgcagtgagcatggataacaataacagaatcttctttggtgatgggacgcagctggtggtgaagcccaacatccagaacccagaacctgctgtgtaccagttaaaagatcctcggtctcaggacagcaccctc…
ERR488996	productive	Musmus TRAV9-1*01 F	100	278/278 nt	Musmus TRAJ40*01 F	98.36	60/61 nt	6	8	12	6.8.12	[26.17.34.11]	CAVSFNTGNYKYVF	in-frame		acacagacagtttcccagtctgatgcccatgtcactgtcttcgaaggagactcggtggagctgagatgcaactattcctatggtggatccatttacctctcctggtacatccagcaccatggccgtggcctccagtttctcctcaagtactattcgggaaacccagtggttcaaggagtgaacggcttcgaggctgagttcagcaagagcgactcttccttccacctgcggaaagcctccgtgcactggagcgactcggctgtgtacttctgtgctgtgtcctttaatacaggaaactacaaatacgtctttggagcaggtaccagactgaaggttatagcacacatccagaacccagaacctgctgtgtaccagttaaaagatcctcggtctcaggac…
ERR489000	productive	Musmus TRAV16*01 F, or Musmus TRAV16D/DV11*02 F	100	281/281 nt	Musmus TRAJ48*01 F	98.21	55/56 nt	7	8	11	7.8.11	[26.17.34.11]	CAMREYGNEKITF	in-frame		gcccagaaggtaacacagactcagacttcaatttctgtgatggagaagacaacggtgacaatggactgtgtgtatgaaacccaggacagttcttacttcttattctggtacaagcaaacagcaagtggggaaatagttttccttattcgtcaggactcttacaaaaaggaaaatgcaacagtgggtcattattctctgaactttcagaagccaaaaagttccatcggactcatcatcaccgccacacagattgaggactcggcagtatatttctgtgctatgagagaatatggaaatgagaaaataacttttggggctggaaccaaactcaccattaaacccaacatccagaacccagaacctgctgtgtaccagttaaaagatcctcggtctcaggac…
ERR489001	productive	Musmus TRAV15-2/DV6-2*01 F	100	278/278 nt	Musmus TRDJ1*01 F	98.04	50/51 nt	7	8	15	7.8.15	[25.17.34.11]	CALSELGGIRAPDKLVF	in-frame		gcccagaaagtgactcaggtccagtcaacaggcagcagtcagtggggagaagtcactctgcactgttcatatgagacaagtgaatacttctacgttattctttggtacaagcagctttttagtggagagatggttttccttatttaccaaacttcctttgatactcagaaccagaggaacagccgctactctgtagtcttccagaaatcactcaagtccatcagccttgtcatttcagcctcacagccagaggattcagggacgtacttctgcgctctctcggaactgggggggatacgagctcccgacaaactcgtctttggacaaggaacccaagtgactgtggaaccaanccagaacccagaacctgctgtgtaccagttaaaagatcctcggtct…
ERR489001	unknown (see comment)	Musmus TRAV10*01 F	100	275/275 nt	Musmus TRAJ32*02 F (see comment)	66.67	12/18 nt	6	7	X	6.7.X	[26.17.34.X]			Rearranged sequence but no junction found	ggagagaaggtcgagcaacacgagtctacactgagtgttcgagagggagacagcgctgtcatcaactgcacttacacagatactgcttcatcatacttcccttggtacaagcaagaagctggaaagggtctccactttgtgatagacattcgttcaaatgtggacagaaaacagagccaaagacttatagttttgttggataagaaagccaaacgattctccctgcacatcacagccacacagcctgaagattcagccatctacttctgtgcagcaagcttgaacacgggttaccagaacccagaacctgctgtgtaccagttaaaagatcctcggtctcaggacagcaccctctgcctgttcaccgactttgactcccaaatcaatgtgccgaaaacc…
ERR489004	productive	Musmus TRAV9-1*01 F	100	278/278 nt	Musmus TRAJ26*01 F	90.74	49/54 nt	6	8	10	6.8.10	[26.17.34.11]	CAVSARAQGLTF	in-frame		acacagacagtttcccagtctgatgcccatgtcactgtcttcgaaggagactcggtggagctgagatgcaactattcctatggtggatccatttacctctcctggtacatccagcaccatggccgtggcctccagtttctcctcaagtactattcgggaaacccagtggttcaaggagtgaacggcttcgaggctgagttcagcaagagcgactcttccttccacctgcggaaagcctccgtgcactggagcgactcggctgtgtacttctgtgctgtgagcgcgagagcccagggattaaccttcggtcttggcaccagagtatctgtgtttccctacatccagaacccagaacctgctgtgtaccagttaaaagatcctcggtctcaggacagcacc…
ERR489007	unproductive	Musmus TRAV3D-3*01 F	100	275/275 nt	Musmus TRAJ30*01 F	96.61	57/59 nt	6	7	X	6.7.X	[26.17.34.11]	CAVSAG#TNAYKVIF	out-of-frame		ggcgagcaggtggagcagcgccctcctcacctgagtgtccgggagggagacagtgcctttatcacctgcacctacacagaccctaacagttattacttcttctggtacaagcaagagccgggggcaagtcttcagttgcttatgaaggttttctcaagtacggaaataaacgaaggacaaggattcactgtcctactgaacaagaaagacaaacgactctctctgaacctcacagctgcccatcctggggactcagccgcgtacttctgcgcagtcagtgcagggcacaaatgcttacaaagtcatctttggaaaagggacacatcttcatgttctccctaacatccagaacccagaacctgctgtgtaccagttaaaagatcctcggtctcaggacag…
ERR489007	productive	Musmus TRAV4D-4*01 F	99.62	265/266 nt	Musmus TRAJ9*02 F (see comment)	89.66	52/58 nt	5	5	9	5.5.9	[26.17.34.11]	CAPPLGYKLTF	in-frame		ggagatcaggtggagcagagtccttcagccctgagcctccacgagggaaccagttctgctctgagatgcaattttacgaccaccacgaggagtgtgcagtggttccgacagaattccaggggcagcctcatcaatctgttctacttggcttcaggaacaaaggagaatgggaggctaaagtcagcatttgattctaaggagctctacagcaccctgcacatcagggatgcccagctggaggactcaggcacttacttctgtgctcccccgctgggctacaaacttaccttcgggacaggaacaagcctgttggttgatccaaacatccagaacccagaacctgctgtgtaccagttaaaagatcctcggtctcaggacagcaccctctgcctgttcacc…
ERR489007	productive	Musmus TRAV5-4*01 ORF	100	275/275 nt	Musmus TRAJ53*01 F	96.88	62/64 nt	6	7	13	6.7.13	[26.17.34.11]	CAASPSGGSNYKLTF	in-frame		ggcgagcaggtggagcagcttccttccatcctgagagtccaggaaagatccagtgccagcatcaactgcacttatgagaacagtgcctccaactacttcccttggtataagcaagaacctggagagaatcctaagctcatcattgacattcgttcaaatatggaaagaaagcagatccaaggactcatcgttttactggataagaaagccaaacgcttctccctgcacatcacagacacccagcctgcagactcagccatgtacttctgtgctgcaagtcccagtggaggcagcaattacaaactgacatttgggaaaggaactctcttaactgtgactccaaacatccagaacccagaacctgctgtgtaccagttaaaagatcctcggtctcaggac…
ERR489008	productive	Musmus TRAV17*01 F	100	278/278 nt	Musmus TRAJ40*01 F	100	56/56 nt	6	8	10	6.8.10	[26.17.34.11]	CALDTGNYKYVF	in-frame		gcccagtccgtggaccagcctgatgctcacgtcacgctctatgaaggagcctccctggagctcagatgcagttattcatacagtgcagcaccttacctcttctggtacgtgcagtatcctggccagagcctccagtttctcctcaaatacatcacaggagacgccgttgttaaaggcaccaagggctttgaggccgagtttaggaagagtaactcctctttcaacctgaagaaatccccagcccattggagcgactcagccaagtacttctgtgcactggatacaggaaactacaaatacgtctttggagcaggtaccagactgaaggttatagcacacatccagaacccagaacctgctgtgtaccagttaaaagatcctcggtctcaggacagcacc…
ERR489008	productive	Musmus TRAV5-1*01 F	100	275/275 nt	Musmus TRAJ31*02 F	100	57/57 nt	6	7	10	6.7.10	[26.17.34.11]	CSAGNNNNRIFF	in-frame		ggcgagcaggtggaacagctcccttcctccctgattgtccaggagggagccagtgttctcatcaactgctcctacacagacagtgcctctgtctacttcccttggtataagcaagagcctgggaagcgtcttcagttcatcatagacatccgttcaaatatggaaagaaaacagaatcaaagactcacccttttatttgataagaaaaccaaacacctttccctgcacattacagccactcagcctggagactcagccatctacttctgctcagcagggaataacaataacagaatcttctttggtgatgggacgcagctggtggtgaagcccaacatccagaacccagaacctgctgtgtaccagttaaaagatcctcggtctcaggacagcaccctc…
ERR489009	productive	Musmus TRAV12-2*01 F	100	275/275 nt	Musmus TRAJ47*01 ORF	94.74	54/57 nt	6	7	10	6.7.10	[26.17.34.11]	CALRDYANKMIF	in-frame		ggagactcagtgacccagacagaaggcctggtcactctcaccgaggggttgcctgtgatgctgaactgcacctatcagactgcttactcaactttccttttctggtatgtgcaacatctcaatgaagcccctaaactactcctgaagagctccacagacaacaagaggaccgagcaccaagggttccacgccactctccataagagcagcagctccttccatctgcagaagtcctcagcgcagctgtcagactctgccctgtactactgtgctctccgggactatgcaaacaagatgatctttggcttgggaaccattttgagagtcagacctcacatccagaacccagaacctgctgtgtaccagttaaaagatcctcggtctcaggacagcaccctc…
ERR489011	productive	Musmus TRAV4-3*01 F	100	266/266 nt	Musmus TRAJ18*01 F	96.83	61/63 nt	5	5	13	5.5.13	[26.17.34.11]	CAAEARGSALGRLHF	in-frame		ggagatcaggtgaagcaaagtccctcagcgctgagtctccaagaaggaaccaattctgctctgagatgcaatttttctatcgccacaacaactgtgcagtggttcctacagaatcccaggggcagcctcatgaatcttttttacctggttccaggaacaaaggagaatgggaggttaaagtcaacattcaattctaaggagagctacagcaccctgcacatcagggatgcccagctggaggactcaggcacttacttctgtgctgctgaggcgagaggttcagccttagggaggctgcattttggagctgggactcagctgattgtcatacctgacatccagaacccagaacctgctgtgtaccagttaaaagatcctcggtctcaggacagcaccctc…
ERR489011	productive	Musmus TRAV12-1*03 ORF	100	278/278 nt	Musmus TRAJ52*01 F	98.46	64/65 nt	7	7	13	7.7.13	[26.17.34.11]	CALRNTGANTGKLTF	in-frame		ggagactccgtgacccagacagaaggcctggtcactctcacagaagggttgcctgtgaagctgaactgcacctatcagactgcttactcagatgttgcctttttctggtatgtgcaacatctcaacgaagcccctaaactactcctgcggagctccacagacaacaagaggaccgagcaccaagggttccacgccactctccataagagcagcagctccttccatctgcagaagtcctcagtgcagctgtcagactctgccctgtacttctgtgctttgaggaacactggagctaacactggaaagctcacgtttggacacggcaccatccttagggtccatccaaacatccagaacccagaacctgctgtgtaccagttaaaagatcctcggtctcag…
ERR489012	unproductive	Musmus TRAV4-2*01 F	100	266/266 nt	Musmus TRAJ35*02 F	94.83	55/58 nt	5	5	X	5.5.X	[26.17.34.11]	CAAED#GFASALTF	out-of-frame		ggaatgccggtggaacagaatcctccagccctgagtctttatgaaggagctgactctggtctgagatgcaatttttctaccaccatgaaaagtgtccagtggtttcaacaaaatcacagaggcagacttatcactctgttttacctggctcaaggaacaaaggagaatggaaggttaaagtcaacattcaattctaaggagcgctacagcaccctgcacatcaaggatgcacagctggaggactcaggcacttacttctgtgctgctgaggacaggctttgcaagtgcgctgacatttggatctggcacaaaagtcattgttctaccatacatccagaacccagaacctgctgtgtaccagttaaaagatcctcggtctcaggacagcaccctctgcct…
ERR489013	productive	Musmus TRAV7D-3*01 F	100	272/272 nt	Musmus TRAJ15*01 F	98.33	59/60 nt	6	6	12	6.6.12	[26.17.34.11]	CAVSFYQGGRALIF	in-frame		cagcagaaggtgcagcagagcccagaatccctcattgtcccagagggagccatgacttctctcaactgcactttcagcgacagtgcttctcagtattttgcatggtacagacagcattctgggaaagcccccaaggcactgatgtccatcttctccaatggtgaaaaagaagaaggcagattcacaattcacctcaataaagccagtctgcatttctcgctacacatcagagactcccagcccagtgactctgctctctacctctgtgcagtgagcttctaccagggaggcagagctctgatatttggaacaggaaccacggtatcagtcagccccaacatccagaacccagaacctgctgtgtaccagttaaaagatcctcggtctcaggacagcacc…
ERR489017	productive	Musmus TRAV12-3*01 F	100	278/278 nt	Musmus TRAJ53*01 F	93.55	58/62 nt	7	7	13	7.7.13	[26.17.34.11]	CALSDEGGSNYKLTF	in-frame		ggagactcagtgacccagacagaaggcctggtcactctcaccgaggggttgcctgtgatgctgaactgcacctatcagactatttactcaaatcctttccttttctggtatgtgcactatctcaatgaatcccctcggttactcctgaagagctccacagacaacaagaggaccgagcaccaagggttccacgccactctccataagagcagcagctccttccatctgcagaagtcctcagcgcagctgtcagactctgccctgtactactgtgctttgagtgatgagggaggcagcaattacaaactgacatttgggaaaggaactctcttaactgtgactccaaacatccagaacccagaacctgctgtgtaccagttaaaagatcctcggtctcag…
ERR489018	unproductive (see comment)	Musmus TRAV4D-3*01 F	100	266/266 nt	Musmus TRAJ52*01 F	100	66/66 nt	5	5	50	5.5.50	[26.17.34.11]	CAAEAQCSQQGWSLASNCS*VCSYNPCHRQTLQXATYFCAANTGANTGKLTF	in-frame	stop codons	ggagataaggtgaagcaaagtccctcagcgctgagtctccaagagggaaccaattctgctctgagatgcaatttttctatcgccgcgacaactgtgcagtggttcctacagaatcccaggggcagcctcatcaatcttttttacctggttccaggaacaaaggagaatgggaggttaaagtcaacattcaattctaaggagagctacagcaccctgcacatcagggatgcccagctggaggactcaggcacttacttctgtgctgctgaggcacagtgctcccagcaaggctggagcctggcctcaaactgcagctgagtgtgcagctataatccctgccacaggcagactctgcaggnagccacctacttctgtgcagctaacactggagctaacact…
ERR489018	productive	Musmus TRAV14-3*01 F, or Musmus TRAV14-3*02 F or Musmus TRAV14D-3/DV8*08 F	99.64	274/275 nt	Musmus TRAJ52*01 F	100	65/65 nt	6	7	12	6.7.12	[26.17.34.11]	CAANTGANTGKLTF	in-frame		cagcagcaggtgagacaaagtccccaatctctgacagtctgggaaggagagaccgcaattctgaactgcagttatgagaacagtgcttttgactacttcccatggtaccagcagttccctggggaaggtcccgctctcctgatatccatactttcagtgtccaataaaaaggaagatggacgattcacaatcttcttcaataaaagggagaaaaagctctccttgcacattgcagactctcagcctggagactcagccacctacttctgtgcagctaacactggagctaacactggaaagctcacgtttggacacggcaccatccttagggtccatccaaacatccagaacccagaacctgctgtgtaccagttaaaagatcctcggtctcaggacagc…
ERR489021	productive	Musmus TRAV7-4*01 F	100	272/272 nt	Musmus TRAJ2*01 F (see comment)	26.98	17/63 nt	6	6	13	6.6.13	[26.17.34.11]	CAASVTGGLSXXXXX	in-frame		cagcagaaggtgcagcagagcccagaatccctcagtgtcccagagggaggcatggcctctttcaactgcacttcaagtgatcgtaattttcagtacttctggtggtacagacagcattctggagaaggccccaaggcactgatgtcaatcttctctgatggtgacaagaaagaaggcagattcacagctcacctcaataaggccagcctgcatgtttccctgcacatcagagactcccagcccagtgactccgctctctacttctgtgcagctagtgttactggaggactaagtgnnnnnnnnnnnnnnnnnnnnnnnnnnnnnnnnnnnnnnnntgacatccagaacccagaacctgctgtgtaccagttaaaagatcctcggtctcaggacagcacc…
ERR489021	unproductive (see comment)	Musmus TRAV12D-2*02 F, or Musmus TRAV12N-2*01 F	100	275/275 nt	Musmus TRAJ22*01 F	100	55/55 nt	6	7	X	6.7.X	[26.17.34.11]	CALS#SGSWQLIF	out-of-frame	stop codons	ggagactcagtgacccagacagaaggcctggtcactctcaccaaggggttgcctgtgatgctgaactgcacctatcagactacttactcacctttccttttctggtatgtgcaacatctcaacgaagcccctaagctactcctgaagagctccacagacaacaagaggaccgagcaccaagggttctacgccactctccataagagcagcagctccttccatctgcagaagtcctcagtgcagctgtcagactctgccctgtacttctgtgctttgagtgatctggcagctggcaactcatctttggatctggaacccaactgacagttatgcctgacatccagaacccagaacctgctgtgtaccagttaaaagatcctcggtctcaggacagcaccc…
ERR489022	productive	Musmus TRAV7D-2*01 F	100	272/272 nt	Musmus TRAJ17*01 F	96.72	59/61 nt	6	6	12	6.6.12	[26.17.34.11]	CAASPNSAGNKLTF	in-frame		cagcagaaggtgcagcagagcccagaatccctcattgttccagagggaggcatggcctctctcaactgcacttccagtgatcgtaatgttgactacttctggtggtacagacagcactctgggaaaagccccaagatgctgatgtctatcttctccaatggtgaaaaggaagaaggcagattcacagtacacctcaataaagccagcctgcatacttccctgcacatcagagactcccagcccagtgactctgctctctacctctgtgcagcaagccctaacagtgcagggaacaagctaacttttggaattggaaccagggtgctggtcaggccagacatccagaacccagaacctgctgtgtaccagttaaaagatcctcggtctcaggacagcacc…
ERR489028	productive	Musmus TRAV21/DV12*01 F	100	269/269 nt	Musmus TRAJ43*01 F	98.25	56/57 nt	7	5	12	7.5.12	[25.17.34.11]	CILRARNNNNAPRF	in-frame		gatgctaagactacacaaccagattcaatggaaagtactgaaggagaaacggtgcacttgccttgtagccacgccacaatcagtggaaacgagtacatctattggtaccgacaggttcctcttcagggtccagaatacgtgactcacggtctacaacaaaatacaaccaatagtatggctttcctggctattgcctctgacagaaagtcaagcaccttgatcctgactcatgtcagcctgagagacgcggctgtgtaccactgtatcctgagagcgcgcaataacaacaatgccccacgatttggagcgggaaccaaattaacagtaaaaccaaacatccagaacccagaacctgctgtgtaccagttaaaagatcctcggtctcaggacagcaccctc…
ERR489029	unproductive (see comment)	Musmus TRAV3D-3*01 F	100	275/275 nt	Musmus TRAJ15*01 F	98.33	59/60 nt	6	7	X	6.7.X	[26.17.34.11]	CAVSV#YQGGRALIF	out-of-frame	stop codons	ggcgagcaggtggagcagcgccctcctcacctgagtgtccgggagggagacagtgcctttatcacctgcacctacacagaccctaacagttattacttcttctggtacaagcaagagccgggggcaagtcttcagttgcttatgaaggttttctcaagtacggaaataaacgaaggacaaggattcactgtcctactgaacaagaaagacaaacgactctctctgaacctcacagctgcccatcctggggactcagccgcgtacttctgcgcagtcagtgtaactaccagggaggcagagctctgatatttggaacaggaaccacggtatcagtcagccccaacatccagaacccagaacctgctgtgtaccagttaaaagatcctcggtctcaggaca…
ERR489030	productive	Musmus TRAV12D-3*02 F	100	278/278 nt	Musmus TRAJ18*01 F	100	60/60 nt	7	7	12	7.7.12	[26.17.34.11]	CALSGGSALGRLHF	in-frame		ggagactccgtgacccagacagaaggcctggtcactctcacagaagggttgcctgtgatgctgaactgcacctatcagactatttactcaaatgctttccttttctggtatgtgcactatctcaatgaatccccttggctactcctgcggagctccacagacaacaagaggaccgagcaccaagggttccacgccactctccataagagcagcagctccttccatctgcagaagtcctcagcgcagctgtcagactctgccctgtactactgtgctttgagtggaggttcagccttagggaggctgcattttggagctgggactcagctgattgtcatacctgacatccagaacccagaacctgctgtgtaccagttaaaagatcctcggtctcaggac…
ERR489034	productive	Musmus TRAV9-1*01 F	100	278/278 nt	Musmus TRAJ56*01 F	98.41	62/63 nt	6	8	13	6.8.13	[26.17.34.11]	CAVRAATGGNNKLTF	in-frame		acacagacagtttcccagtctgatgcccatgtcactgtcttcgaaggagactcggtggagctgagatgcaactattcctatggtggatccatttacctctcctggtacatccagcaccatggccgtggcctccagtttctcctcaagtactattcgggaaacccagtggttcaaggagtgaacggcttcgaggctgagttcagcaagagcgactcttccttccacctgcggaaagcctccgtgcactggagcgactcggctgtgtacttctgtgctgtgagagcggctactggaggcaataataagctgacttttggtcaaggaaccgttctgagtgttataccagacatccagaacccagaacctgctgtgtaccagttaaaagatcctcggtctcag…
ERR489036	unknown (see comment)	Musmus TRAV4D-3*01 F	100	266/266 nt	Musmus TRAJ25*01 ORF (see comment)	70.59	12/17 nt	5	5	X	5.5.X	[26.17.34.X]			Rearranged sequence but no junction found	ggagataaggtgaagcaaagtccctcagcgctgagtctccaagagggaaccaattctgctctgagatgcaatttttctatcgccgcgacaactgtgcagtggttcctacagaatcccaggggcagcctcatcaatcttttttacctggttccaggaacaaaggagaatgggaggttaaagtcaacattcaattctaaggagagctacagcaccctgcacatcagggatgcccagctggaggactcaggcacttacttctgtgctgctggggggactaacagtgcagggtgctggtcaggccagacatccagaacccagaacctgctgtgtaccagttaaaagatcctcggtctcaggacagcaccctctgcctgttcaccgactttgactcccaaatca…
ERR489036	productive	Musmus TRAV9D-2*02 F	100	278/278 nt	Musmus TRAJ17*01 F	96.83	61/63 nt	6	8	42	6.8.42	[26.17.34.11]	CAVSAQCVGLQGELNTNTDGCGAQTQDLSCAAGGTNSAGNKLTF	in-frame		gctcagtcagtgacacagcccgatgctcgcgtcactgtctctcaaggagcctctctgcagctgagatgcaagtattcctactctgggacaccttatctgttctggtatgtccagtacccgcggcaggggctgcagctgctcctcaagtactattccggagacccagtggttcaaggagtgaacggctttgaggctgagttcagcaagagtaactcttccttccacccgcggaaagcctccgtgcactggagcgactcggctgtgtacttctgtgctgtgagcgcacagtgtgtggggctgcagggggagctgaacacaaacaccgatggctgtggtgctcagactcaagatctctcctgtgctgctggggggactaacagtgcagggaacaagctaact…
ERR489037	productive	Musmus TRAV11*01 F, or Musmus TRAV11D*01 F	100	275/275 nt	Musmus TRAJ18*01 F	98.46	64/65 nt	6	7	13	6.7.13	[26.17.34.11]	CVVGDRGSALGRLHF	in-frame		aagacccaagtggagcagagtcctcagtccctggttgtccgtcagggagagaactgcgtccttcaatgtaattacagtgtgacccccgacaaccacttaaggtggttcaaacaggacacaggcaaaggtcttgtgtccctgacagtcctggttcatgaaaatgacaaaacgtcaaatgggagatactcagcaactctggataaagatgctaagcacagcacgctgcacatcacagccaccctgctggatgacactgccacctacatctgtgtggtgggtgatagaggttcagccttagggaggctgcattttggagctgggactcagctgattgtcatacctgacatccagaacccagaacctgctgtgtaccagttaaaagatcctcggtctcaggac…
ERR489038	productive	Musmus TRAV8-1*01 F	100	272/272 nt	Musmus TRAJ40*01 F	96.55	56/58 nt	5	7	11	5.7.11	[26.17.34.11]	CATDYTGNYKYVF	in-frame		agtcaactagcagaagagaatccgtgggccctgagcgtccacgagggtgaaagtgtcacggtgaattgtagttacaagacatccataactgccctacagtggtacagacagaagtcaggcgaaggccctgcccagctaatcttaatacgttcaaatgagagagagaagcgcaatggaagactcagagccacccttgacacctccagccagagcagctccttgtccatcactgctactcggtgtgaagacaccgctgtgtacttctgtgctactgattacacaggaaactacaaatacgtctttggagcaggtaccagactgaaggttatagcacacatccagaacccagaacctgctgtgtaccagttaaaagatcctcggtctcaggacagcaccctc…
ERR489039	productive	Musmus TRAV3-3*01 F	100	275/275 nt	Musmus TRAJ17*01 F	90	54/60 nt	6	7	11	6.7.11	[26.17.34.11]	CAVIGSAGNKLTF	in-frame		ggcgagcaggtggagcagcgccctcctcacctgagtgtccgggagggagacagtgccgttatcacctgcacctacacagaccctaacagttattacttcttctggtacaagcaagagccgggggcaagtcttcagttgcttatgaaggttttctcaagtacggaaataaacgaaggacaaggattcactgtcctactgaacaagaaagacaaacgactctctctgaacctcacagctgcccatcctggggactcagccgcgtacttctgcgcagtcatagggagtgcagggaacaagctaacttttggaattggaaccagggtgctggtcaggccagacatccagaacccagaacctgctgtgtaccagttaaaagatcctcggtctcaggacagcacc…
ERR489040	productive	Musmus TRAV6-6*01 F, or Musmus TRAV6D-6*01 F or Musmus TRAV6D-6*02 F	100	192/192 nt	Musmus TRAJ56*01 F	95.24	60/63 nt	4	7	13	4.7.13	[X.17.34.11]	CALSPPTGGNNKLTF	in-frame		agcttaccctaatcttttctggtatgttcgatatcctggagaaggtctacaactcctcctgaaagtcattacggctggccagaagggaagcagcagagggtttgaagccacatacaataaagaaaccacctccttccacttgcagaaagcctcagtgcaagagtcagactcggctgtgtactactgtgctctgagtccccctactggaggcaataataagctgacttttggtcaaggaaccgttctgagtgttataccagacatccagaacccagaacctgctgtgtaccagttaaaagatcctcggtctcaggacagcaccctctgcctgttcaccgactttgactcccaaatcaatgtgccgaaaaccatggaatctggaacgttcatcactgacaa…
ERR489041	productive	Musmus TRAV1*01 F	100	269/269 nt	Musmus TRAJ30*01 F	98.31	58/59 nt	6	6	12	6.6.12	[25.17.34.11]	CAVRGDTNAYKVIF	in-frame		ggacagggcgtggagcagcctgacaacttgatgtctgtagagggaacctttgctcgggtcaactgcacatacagcacctcagggttcaatgggttatcctggtaccagcaacgtgaaggccacgcccccgtatttctttcttatgttgttttggatggtttgaaggacagtgggcatttctccacattcctgagccgctcgaatgggtacagttacctgcttctgacagagctccagatcaaagactctgcctcatacctctgtgctgtgaggggagacacaaatgcttacaaagtcatctttggaaaagggacacatcttcatgttctccctaacatccagaacccagaacctgctgtgtaccagttaaaagatcctcggtctcaggacagcaccctc…
ERR489042	productive	Musmus TRAV7-3*01 F	100	272/272 nt	Musmus TRAJ30*01 F	100	59/59 nt	6	6	11	6.6.11	[26.17.34.11]	CAVDDTNAYKVIF	in-frame		cagcagaatgtgcagcagagcccagaatccctcattgtcccagagggagccaggacctctctcaactgcactttcagtgacagtgcttctcagtatttctggtggtacagacagcattctgggaaagcccccaaggcactgatgtccatcttctccaatggtgaaaaagaagaagggagattcacaattcacctcaataaagccagtctgcatttctccctgcacatcagagactcccagcccagtgactctgctctctatctctgtgcagttgatgacacaaatgcttacaaagtcatctttggaaaagggacacatcttcatgttctccctaacatccagaacccagaacctgctgtgtaccagttaaaagatcctcggtctcaggacagcaccctc…
ERR489042	productive	Musmus TRAV10*01 F	100	275/275 nt	Musmus TRAJ27*01 F	100	54/54 nt	6	7	10	6.7.10	[26.17.34.11]	CAASTNTGKLTF	in-frame		ggagagaaggtcgagcaacacgagtctacactgagtgttcgagagggagacagcgctgtcatcaactgcacttacacagatactgcttcatcatacttcccttggtacaagcaagaagctggaaagggtctccactttgtgatagacattcgttcaaatgtggacagaaaacagagccaaagacttatagttttgttggataagaaagccaaacgattctccctgcacatcacagccacacagcctgaagattcagccatctacttctgtgcagcaagcaccaatacaggcaaattaacctttggggatgggaccgtgctcacagtgaagccaaacatccagaacccagaacctgctgtgtaccagttaaaagatcctcggtctcaggacagcaccctc…
ERR489043	productive	Musmus TRAV9D-3*01 F	100	278/278 nt	Musmus TRAJ37*01 F	95	57/60 nt	6	8	13	6.8.13	[26.17.34.11]	CAVSHITGNTRKLIF	in-frame		gctcagtcagtgacacagcccgatgctcgcgtcactgtctctgaaggagcctctctgcagctgagatgcaagtattcctactctgcgacaccttatctgttctggtatgtccagtacccgcggcaggggctgcagatgctcctcaagtactattctggagacccagtggttcaaggagtgaacggcttcgaggctgagttcagcaagagcgactcttccttccacctgcggaaagcctccgtgcactggagcgactcggctgtgtacttctgtgctgtgagccatataacaggcaatactagaaaactcatctttgggctggggacaactttacaagtgcaaccagacatccagaacccagaacctgctgtgtaccagttaaaagatcctcggtctcag…
ERR489043	productive	Musmus TRAV13-1*01 F	99.62	265/266 nt	Musmus TRAJ34*01 F (see comment)	96.55	56/58 nt	5	5	11	5.5.11	[26.17.34.11]	CAFSTSNTDKVVF	in-frame		ggacagcaagtgcagcagagccccgcgtccttggttctgcaggagggggagaatgcagagctgcagtgtaacttttccacatctttgaacagtatgcagtggttttaccaacgtcctgagggaagtctcgtcagcctgttctacaatccttctgggacaaagcagagtgggagactgacatccacaacagtcatcaaagaacgtcgcagctctttgcacatttcctcctcccagatcacagactcaggcacttatctctgtgctttctccacttccaataccgacaaagtcgtctttggaacagggaccagattacaagtctcaccaaacatccagaacccagaacctgctgtgtaccagttaaaagatcctcggtctcaggacagcaccctctgcctg…
ERR489044	productive	Musmus TRAV3-1*01 F	100	275/275 nt	Musmus TRAJ32*02 F	100	63/63 nt	6	7	12	6.7.12	[26.17.34.11]	CAVNYGGSGNKLIF	in-frame		ggcgagcaggtggagcagcgccctcctcacctgagtgtccgggagggagacagcgccattatcatctgcacctacacagacagtgccactgcttacttctcctggtataagcaagaggcgggggcaggtcttcagttgcttatgagtgtcctttcaaatgtggacagaaaagaagaacaaggactcactgtcttactgaacaagaaagacaaacgactctctctgaacctcacagctgcccatcctggggactcagccgtgtacttctgcgcagtcaattatgggggcagtggcaacaagctcatctttggaactggcactctgctttctgtcaagccaaacatccagaacccagaacctgctgtgtaccagttaaaagatcctcggtctcaggacagc…
ERR489045	productive	Musmus TRAV12D-2*02 F, or Musmus TRAV12N-2*01 F	100	275/275 nt	Musmus TRAJ57*01 F	98.31	58/59 nt	6	7	12	6.7.12	[26.17.34.11]	CALSDRGGSAKLIF	in-frame		ggagactcagtgacccagacagaaggcctggtcactctcaccaaggggttgcctgtgatgctgaactgcacctatcagactacttactcacctttccttttctggtatgtgcaacatctcaacgaagcccctaagctactcctgaagagctccacagacaacaagaggaccgagcaccaagggttctacgccactctccataagagcagcagctccttccatctgcagaagtcctcagtgcagctgtcagactctgccctgtacttctgtgctttgagtgatcgaggagggtctgcgaagctcatctttggggaggggacaaagctgacagtgagctcatacatccagaacccagaacctgctgtgtaccagttaaaagatcctcggtctcaggacagc…
ERR489045	unproductive (see comment)	Musmus TRAV14-3*01 F, or Musmus TRAV14-3*02 F or Musmus TRAV14-3*03 (F) or Musmus TRAV14D-3/DV8*08 F	100	112/112 nt	Musmus TRAJ58*01 F	100	63/63 nt	X	1	X	X.1.X	[X.X.34.11]	CAASA##QQGTGSKLSF	out-of-frame	stop codons	ataaaaaggaagatggacgattcacaatcttcttcaataaaagggagaaaaagctctccttgcacattgcagactctcagcctggagactcagccacctacttctgtgcagcaagtgcaggtgcagcaaggcactgggtctaagctgtcatttgggaagggggcaaagctcacagtgagtccagacatccagaacccagaacctgctgtgtaccagttaaaagatcctcggtctcaggacagcaccctctgcctgttcaccgactttgactcccaaatcaatgtgccgaaaaccatggaatctggaacgttcatcactgacaaaactgtgctggacatgaaagctatggattccaagagcaatggggccattgcctggagcaaccagacaagcttcacc…
ERR489046	unproductive (see comment)	Musmus TRAV3-3*01 F	100	275/275 nt	Musmus TRAJ16*01 F	62.07	18/29 nt	6	7	X	6.7.X	[26.17.34.11]	CAVSAQCSPGTCSLHINLRPGLETDVFPSVGTRSFLYFMLQRQIF*SIVKSCF*NIXLRVHPNIQNPEPAV#	out-of-frame	stop codons	ggcgagcaggtggagcagcgccctcctcacctgagtgtccgggagggagacagtgccgttatcacctgcacctacacagaccctaacagttattacttcttctggtacaagcaagagccgggggcaagtcttcagttgcttatgaaggttttctcaagtacggaaataaacgaaggacaaggattcactgtcctactgaacaagaaagacaaacgactctctctgaacctcacagctgcccatcctggggactcagccgcgtacttctgcgcagtcagtgcacagtgctccccaggcacctgcagcctgcacataaacctgagaccagggctggagacagatgtgtttccctctgttgggaccaggagcttcctatattttatgcttcagagacagata…
ERR489046	productive	Musmus TRAV6D-4*01 F	99.64	274/275 nt	Musmus TRAJ52*01 F	95.31	61/64 nt	6	7	11	6.7.11	[26.17.34.11]	CAFTGANTGKLTF	in-frame		ggagattcagtgacccagaaacaaggtcaagtgaccctttcagaagatgacttcctatttataaattgcacttattctaccacaacgtacccaactcttttctggtatgtccaatatcctggacaaggtccacagctccttctgaaagtcacaactgccaacaacaagggaatcagcagaggctttgaagctacatatgacaaagggaccacctccttccacttacagaaagcctcagtgcaggagtcagactcagccgtgtacttctgtgcttttactggagctaacactggaaagctcacgtttggacacggcaccatccttagggtccatccaaacatccagaacccagaacctgctgtgtaccagttaaaagatcctcggtctcaggacagcacc…
ERR489047	productive	Musmus TRAV21/DV12*01 F	100	269/269 nt	Musmus TRDJ1*01 F	98.04	50/51 nt	7	5	16	7.5.16	[25.17.34.11]	CILRVGDGGIRAPDKLVF	in-frame		gatgctaagactacacaaccagattcaatggaaagtactgaaggagaaacggtgcacttgccttgtagccacgccacaatcagtggaaacgagtacatctattggtaccgacaggttcctcttcagggtccagaatacgtgactcacggtctacaacaaaatacaaccaatagtatggctttcctggctattgcctctgacagaaagtcaagcaccttgatcctgactcatgtcagcctgagagacgcggctgtgtaccactgtatcctgagagtaggggatggagggatacgagctcccgacaaactcgtctttggacaaggaacccaagtgactgtggaaccaaaaagccagcctccggccaaaccatctgttttcatcatgaaaaatggaacaaat…

## Sheet: beta.tcrs.reconstructed
sampleId	functional	vGeneAllele	vRegionPercIdentity	vRegionIdentityNt	jGeneAllele	jRegionPercIdentity	jRegionIdentityNt	jRegionIdentityNt.1	dGeneAllele	CDR1.IMGT.length	CDR2.IMGT.length	CDR3.IMGT.length	CDR.IMGT.lengths	FR.IMGT.lengths	AA.JUNCTION	JUNCTION.frame	Functionality.comment	Sequence
ERR488952	productive	Musmus TRBV17*01 F	100	273/273 nt	Musmus TRBJ1-3*01 F	92	46/50 nt	Musmus TRBD1*01 F	2	5	6	13	5.6.13	[26.17.37.10]	CASSRGQGKGNTLYF	in-frame		gatactacggttaagcagaacccaagatacaagcttgcaagagttggaaaaccagtgaatttgatctgttctcagactatgaatcatgataccatgtactggtaccaaaagaagccaaaccaagcaccaaagcttcttcttttctactatgataagattttgaacagggaagctgacacttttgagaagttccaatccagtcggcctaacaattctttctgctctctctacattggctctgcaggcctagagtattctgccatgtacctctgtgctagcagcaggggacaggggaagggaaatacgctctattttggagaaggaagccggctcattgttgtagaggatctgagaaatgtgactccacccaaggtctccttgtttgagccatcaaaagca…
ERR488953	productive	Musmus TRBV13-3*01 F	100	273/273 nt	Musmus TRBJ2-5*01 F	95.92	47/49 nt	Musmus TRBD2*01 F	1	5	6	24	5.6.24	[26.17.37.10]	CASSDAGASRERLFFGHGEGQDTQYF	in-frame		gaggctgcagtcacccaaagtccaagaagcaaggtggcagtaacaggaggaaaggtgacattgagctgtcaccagactaataaccatgactatatgtactggtatcggcaggacacggggcatgggctgaggctgatccattactcatatgtcgctgacagcacggagaaaggagatatccctgatgggtacaaggcctccagaccaagccaagagaatttctctctcattctggagttggcttccctttctcagacagctgtatatttctgtgccagcagtgatgctggggcctctcgcgaaagattatttttcggtcatggggagggccaagacacccagtactttgggccaggcactcggctcctcgtgttagaggatctgagaaatgtgactcca…
ERR488953	unproductive (see comment)	Musmus TRBV14*01 F	100	276/276 nt	Musmus TRBJ2-5*01 F	65.12	28/43 nt	Musmus TRBD1*01 F	3	5	6	X	5.6.X	[26.17.38.10]	CASSPGTD#	out-of-frame	stop codons	gaagctggagtcacccagtctcccagatatgcagtcctacaggaagggcaagctgtttccttttggtgtgaccctatttctggacatgataccctttactggtatcagcagcccagagaccaggggccccagcttctagtttactttcgggatgaggctgttatagataattcacagttgccctcggatcgattttctgctgtgaggcctaaaggaactaactccactctcaagatccagtctgcaaagcagggcgacacagccacctatctctgtgccagcagccccgggacagataacaaccaggcactcggctcctcgtgttagaggatctgagaaatgtgactccacccaaggtctccttgtttgagccatcaaaagcagagattgcaaacaaac…
ERR488954	productive	Musmus TRBV5*01 F	100	270/270 nt	Musmus TRBJ2-7*01 F	91.49	43/47 nt	Musmus TRBD2*01 F	2	5	6	12	5.6.12	[25.17.37.10]	CASSQEGGRDEQYF	in-frame		aacactaaaattactcagtcaccaagatatctaatcctgggaagagcaaataagtctttggaatgtgagcaacatctgggacataatgctatgtactggtataaacagagcgctgagaagccgccagagctcatgtttctctacaatcttaaacagttgattcgaaatgagacggtgcccagtcgttttatacctgaatgcccagacagctccaagctacttttacatatatctgccgtggatccagaagactcagctgtctatttttgtgccagcagccaagagggggggcgcgatgaacagtacttcggtcccggcaccaggctcacggttttagaggatctgagaaatgtgactccacccaaggtctccttgtttgagccatcaaaagcagagatt…
ERR488955	productive	Musmus TRBV20*01 F	100	282/282 nt	Musmus TRBJ2-1*01 F	100	50/50 nt	Musmus TRBD1*01 F	2	6	7	12	6.7.12	[26.17.38.10]	CGAREWANYAEQFF	in-frame		ggagcactcgtctatcaatatcccagaagaaccatctgtaagagtggaacttccatgaggatggagtgtcaagctgtgggttttcaggcaacttctgtagcttggtatcgtcaatcgcctcaaaagacatttgaactgatagcactttctactgtgaactcagcaatcaaatatgaacaaaattttacccaggaaaaatttcccatcagtcatcccaacttatccttttcatctatgacagttttaaatgcatatcttgaagacagaggcttatatctctgtggtgctagggaatgggctaactatgctgagcagttcttcggaccagggacacgactcaccgtcctagaggatctgagaaatgtgactccacccaaggtctccttgtttgagccatca…
ERR488956	productive	Musmus TRBV13-1*02 F	100	273/273 nt	Musmus TRBJ2-3*01 F	100	49/49 nt	Musmus TRBD2*01 F	2	5	6	14	5.6.14	[26.17.37.10]	CASSEGLGNSAETLYF	in-frame		gaggctgcagtcacccaaagccctagaaacaaggtgacagtaacaggaggaaacgtgacattgagctgtcgccagactaatagccacaactacatgtactggtatcggcaggacactgggcatgggctgaggctgatccattactcatatggtgctggcaaccttcaaataggagatgtccctgatgggtacaaggccaccagaacaacgcaagaagacttcttcctcctgctggaattggcttctccctctcagacatctttgtacttctgtgccagcagtgagggactggggaatagtgcagaaacgctgtattttggctcaggaaccagactgactgttctcgaggatctgagaaatgtgactccacccaaggtctccttgtttgagccatcaaaa…
ERR488959	productive	Musmus TRBV19*01 F	100	273/273 nt	Musmus TRBJ1-4*02 F	100	51/51 nt	Musmus TRBD1*01 F	2	5	6	12	5.6.12	[26.17.37.10]	CASSIPLSNERLFF	in-frame		ggtggcatcattactcagacacccaaattcctgattggtcaggaagggcaaaaactgaccttgaaatgtcaacagaatttcaatcatgatacaatgtactggtaccgacaggattcagggaaaggattgagactgatctactattcaataactgaaaacgatcttcaaaaaggcgatctatctgaaggctatgatgcgtctcgagagaagaagtcatctttttctctcactgtgacatctgcccagaagaacgagatggccgtttttctctgtgccagcagtataccactttccaacgaaagattatttttcggtcatggaaccaagctgtctgtcctggaggatctgagaaatgtgactccacccaaggtctccttgtttgagccatcaaaagcagag…
ERR488961	productive	Musmus TRBV17*01 F	100	273/273 nt	Musmus TRBJ1-5*01 F	100	50/50 nt	Musmus TRBD2*01 F	3	5	6	10	5.6.10	[26.17.37.10]	CASSYNNQAPLF	in-frame		gatactacggttaagcagaacccaagatacaagcttgcaagagttggaaaaccagtgaatttgatctgttctcagactatgaatcatgataccatgtactggtaccaaaagaagccaaaccaagcaccaaagcttcttcttttctactatgataagattttgaacagggaagctgacacttttgagaagttccaatccagtcggcctaacaattctttctgctctctctacattggctctgcaggcctagagtattctgccatgtacctctgtgctagcagttataacaaccaggctccgctttttggagaggggactcgactctctgttctagaggatctgagaaatgtgactccacccaaggtctccttgtttgagccatcaaaagcagagattgca…
ERR488962	productive	Musmus TRBV5*01 F	100	270/270 nt	Musmus TRBJ1-3*01 F	100	50/50 nt	Musmus TRBD1*01 F	2	5	6	15	5.6.15	[25.17.37.10]	CASSQDAGQNSGNTLYF	in-frame		aacactaaaattactcagtcaccaagatatctaatcctgggaagagcaaataagtctttggaatgtgagcaacatctgggacataatgctatgtactggtataaacagagcgctgagaagccgccagagctcatgtttctctacaatcttaaacagttgattcgaaatgagacggtgcccagtcgttttatacctgaatgcccagacagctccaagctacttttacatatatctgccgtggatccagaagactcagctgtctatttttgtgccagcagccaagatgcgggacaaaattctggaaatacgctctattttggagaaggaagccggctcattgttgtagaggatctgagaaatgtgactccacccaaggtctccttgtttgagccatcaaaa…
ERR488963	productive	Musmus TRBV14*01 F	100	276/276 nt	Musmus TRBJ2-7*01 F	89.36	42/47 nt	Musmus TRBD2*01 F	2	5	6	13	5.6.13	[26.17.38.10]	CASSPRLGGAIEQYF	in-frame		gaagctggagtcacccagtctcccagatatgcagtcctacaggaagggcaagctgtttccttttggtgtgaccctatttctggacatgataccctttactggtatcagcagcccagagaccaggggccccagcttctagtttactttcgggatgaggctgttatagataattcacagttgccctcggatcgattttctgctgtgaggcctaaaggaactaactccactctcaagatccagtctgcaaagcagggcgacacagccacctatctctgtgccagcagtccccggttggggggcgcgatagaacagtacttcggtcccggcaccaggctcacggttttagaggatctgagaaatgtgactccacccaaggtctccttgtttgagccatcaaaa…
ERR488964	productive	Musmus TRBV2*01 F	100	273/273 nt	Musmus TRBJ2-2*01 F	94.12	48/51 nt	Musmus TRBD1*01 F	3	5	6	14	5.6.14	[26.17.37.10]	CASSQGDRGGTGQLYF	in-frame		gacccgaaaattatccagaaaccaaaatatctggtggcagtcacagggagcgaaaaaatcctgatatgcgaacagtatctaggccacaatgctatgtattggtatagacaaagtgctaagaagcctctagagttcatgttttcctacagctatcaaaaacttatggacaatcagactgcctcaagtcgcttccaacctcaaagttcaaagaaaaaccatttagaccttcagatcacagctctaaagcctgatgactcggccacatacttctgtgccagcagccaaggggacaggggaggcaccgggcagctctactttggtgaaggctcaaagctgacagtgctggaggatctgagaaatgtgactccacccaaggtctccttgtttgagccatcaaaa…
ERR488965	productive	Musmus TRBV13-1*02 F	100	273/273 nt	Musmus TRBJ2-3*01 F	97.96	48/49 nt	Musmus TRBD1*01 F	1	5	6	11	5.6.11	[26.17.37.10]	CASSDTGAETLYF	in-frame		gaggctgcagtcacccaaagccctagaaacaaggtgacagtaacaggaggaaacgtgacattgagctgtcgccagactaatagccacaactacatgtactggtatcggcaggacactgggcatgggctgaggctgatccattactcatatggtgctggcaaccttcaaataggagatgtccctgatgggtacaaggccaccagaacaacgcaagaagacttcttcctcctgctggaattggcttctccctctcagacatctttgtacttctgtgccagcagtgatacgggtgcagaaacgctgtattttggctcaggaaccagactgactgttctcgaggatctgagaaatgtgactccacccaaggtctccttgtttgagccatcaaaagcagagatt…
ERR488965	productive	Musmus TRBV16*01 F	100	276/276 nt	Musmus TRBJ1-5*01 F	64	32/50 nt	Musmus TRBD2*01 F	2	5	6	11	5.6.11	[26.17.38.10]	CASSLGDNQAPLF	in-frame		aatgctggtgtcatccaaacacctaggcacaaggtgacagggaagggacaagaagcaactctgtggtgtgagccaatttcaggacatagtgctgttttctggtacagacagaccattgtgcagggcctggagttcctgacttactttcgaaatcaagctcctatagatgattcagggatgcccaaggaacgattctcagctcagatgcccaatcagtcgcactcaactctgaagatccagagcacgcaaccccaggactcagcggtgtatctttgtgcaagcagcctgggagacaaccaggctccgctttttggagaggatctgagaaatgtgactccacccaaggtctccttgtttgagccatcaaaagcagagattgcaaacaaacaaaaggctacc…
ERR488967	productive	Musmus TRBV13-2*01 F	100	273/273 nt	Musmus TRBJ2-7*01 F	100	47/47 nt	Musmus TRBD2*01 F	1	5	6	13	5.6.13	[26.17.37.10]	CASGGTGGVSYEQYF	in-frame		gaggctgcagtcacccaaagcccaagaaacaaggtggcagtaacaggaggaaaggtgacattgagctgtaatcagactaataaccacaacaacatgtactggtatcggcaggacacggggcatgggctgaggctgatccattattcatatggtgctggcagcactgagaaaggagatatccctgatggatacaaggcctccagaccaagccaagagaacttctccctcattctggagttggctaccccctctcagacatcagtgtacttctgtgccagcggtgggactgggggggtctcctatgaacagtacttcggtcccggcaccaggctcacggttttagaggatctgagaaatgtgactccacccaaggtctccttgtttgagccatcaaaagca…
ERR488967	unproductive (see comment)	Musmus TRBV13-1*02 F	94.51	258/273 nt	Musmus TRBJ2-7*01 F	100	47/47 nt	Musmus TRBD2*01 F	1	5	6	52	5.6.52	[26.17.37.10]	CASSDAQ*CVASSPLHRK*IRKTNCLCASGSPCLXSVYFCASGWTGGVSYEQYF	in-frame	stop codons	gaggctgcagtcacccaaagcccaagaaacaaggtggcagtaacaggaggaaaggtgacattgagctgtaatcagactaataaccacaacaacatgtactggtatcggcaggacacggggcatgggctgaggctgatccattattcatatggtgctggcaaccttcaaataggagatgtccctgatgggtacaaggccaccagaacaacgcaagaagacttcttcctcctgctggagttggctaccccctctcagacatcagtgtacttctgtgccagcagtgatgcacagtgatgtgtggcttcctcccctttgcacagaaagtgaattaggaaaacaaattgcctgtgtgcctcaggaagtccctgcctctnatcagtgtacttctgtgccagcggt…
ERR488968	productive	Musmus TRBV31*01 F	100	273/273 nt	Musmus TRBJ2-2*01 F	96.08	49/51 nt	Musmus TRBD2*01 F	1	6	5	11	6.5.11	[26.17.37.10]	CAWTGGNTGQLYF	in-frame		gctcagactatccatcaatggccagttgccgagatcaaggctgtgggcagcccactgtctctggggtgtaccataaaggggaaatcaagccctaacctctactggtactggcaggccacaggaggcaccctccagcaactcttctactctattactgttggccaggtagagtcggtggtgcaactgaacctctcagcttccaggccgaaggacgaccaattcatcctaagcacggagaagctgcttctcagccactctggcttctacctctgtgcctggactggggggaacaccgggcagctctactttggtgaaggctcaaagctgacagtgctggaggatctgagaaatgtgactccacccaaggtctccttgtttgagccatcaaaagcagagatt…
ERR488968	productive	Musmus TRBV20*01 F	100	282/282 nt	Musmus TRBJ2-1*01 F	90	45/50 nt	Musmus TRBD1*01 F	1	6	7	11	6.7.11	[26.17.38.10]	CGALAGGNAEQFF	in-frame		ggagcactcgtctatcaatatcccagaagaaccatctgtaagagtggaacttccatgaggatggagtgtcaagctgtgggttttcaggcaacttctgtagcttggtatcgtcaatcgcctcaaaagacatttgaactgatagcactttctactgtgaactcagcaatcaaatatgaacaaaattttacccaggaaaaatttcccatcagtcatcccaacttatccttttcatctatgacagttttaaatgcatatcttgaagacagaggcttatatctctgtggtgccctcgcaggggggaatgctgagcagttcttcggaccagggacacgactcaccgtcctagaggatctgagaaatgtgactccacccaaggtctccttgtttgagccatcaaaa…
ERR488969	productive	Musmus TRBV29*01 F	100	273/273 nt	Musmus TRBJ2-1*01 F	86	43/50 nt	Musmus TRBD1*01 F	1	5	6	11	5.6.11	[26.17.37.10]	CASSFPGRAEQFF	in-frame		gacatgaaagtaacccagatgccaagatacctgatcaaaagaatgggagagaatgttttgctggaatgtggacaggacatgagccatgaaacaatgtactggtatcgacaagaccctggtctggggctacagctgatttatatctcatacgatgttgatagtaacagcgaaggagacatccctaaaggatacagggtctcacggaagaagcgggagcatttctccctgattctggattctgctaaaacaaaccagacatctgtgtacttctgtgctagcagtttcccagggagggctgagcagttcttcggaccagggacacgactcaccgtcctagaggatctgagaaatgtgactccacccaaggtctccttgtttgagccatcaaaagcagagatt…
ERR488970	productive	Musmus TRBV20*01 F	100	282/282 nt	Musmus TRBJ1-1*01 F	87.5	42/48 nt	Musmus TRBD1*01 F	1	6	7	9	6.7.9	[26.17.38.10]	CGAGVGEEVFF	in-frame		ggagcactcgtctatcaatatcccagaagaaccatctgtaagagtggaacttccatgaggatggagtgtcaagctgtgggttttcaggcaacttctgtagcttggtatcgtcaatcgcctcaaaagacatttgaactgatagcactttctactgtgaactcagcaatcaaatatgaacaaaattttacccaggaaaaatttcccatcagtcatcccaacttatccttttcatctatgacagttttaaatgcatatcttgaagacagaggcttatatctctgtggtgctggggtaggggaagaagtcttctttggtaaaggaaccagactcacagttgtagaggatctgagaaatgtgactccacccaaggtctccttgtttgagccatcaaaagcagag…
ERR488971	productive	Musmus TRBV13-3*01 F	100	273/273 nt	Musmus TRBJ2-3*01 F	93.88	46/49 nt	Musmus TRBD2*01 F	2	5	6	12	5.6.12	[26.17.37.10]	CASSDLGGTETLYF	in-frame		gaggctgcagtcacccaaagtccaagaagcaaggtggcagtaacaggaggaaaggtgacattgagctgtcaccagactaataaccatgactatatgtactggtatcggcaggacacggggcatgggctgaggctgatccattactcatatgtcgctgacagcacggagaaaggagatatccctgatgggtacaaggcctccagaccaagccaagagaatttctctctcattctggagttggcttccctttctcagacagctgtatatttctgtgccagcagtgatctgggggggacagaaacgctgtattttggctcaggaaccagactgactgttctcgaggatctgagaaatgtgactccacccaaggtctccttgtttgagccatcaaaagcagag…
ERR488972	unproductive (see comment)	Musmus TRBV24*02 P	100	276/276 nt	Musmus TRBJ2-1*01 F	92	46/50 nt	Musmus TRBD2*01 F	3	5	6	13	5.6.13	[26.17.38.10]	CASSHRDWGYAEQFF	in-frame	stop codons	gttgctggagtaacccagactccacgatacctggtcaaagagaaaggacagaaagcacacatgagttgtagtcctgaaaaagggcacactgccttttactggtatcaacagaaccagaaacaagaacttacatttttgattaactttcgaaatgaagaaattatggaacaaacagacttggtcaagaagagattctcagctaagtgttcctcgaactcacagtgcatcctggaaatcctatcctctgaagaagacgactcagcactgtagctctgtgccagcagccaccgggactgggggtatgctgagcagttcttcggaccagggacacgactcaccgtcctagaggatctgagaaatgtgactccacccaaggtctccttgtttgagccatcaaaa…
ERR488975	productive	Musmus TRBV13-1*02 F	100	273/273 nt	Musmus TRBJ2-5*01 F	97.96	48/49 nt	Musmus TRBD1*01 F	3	5	6	11	5.6.11	[26.17.37.10]	CASSRDIQDTQYF	in-frame		gaggctgcagtcacccaaagccctagaaacaaggtgacagtaacaggaggaaacgtgacattgagctgtcgccagactaatagccacaactacatgtactggtatcggcaggacactgggcatgggctgaggctgatccattactcatatggtgctggcaaccttcaaataggagatgtccctgatgggtacaaggccaccagaacaacgcaagaagacttcttcctcctgctggaattggcttctccctctcagacatctttgtacttctgtgccagcagtcgggacatccaagacacccagtactttgggccaggcactcggctcctcgtgttagaggatctgagaaatgtgactccacccaaggtctccttgtttgagccatcaaaagcagagatt…
ERR488977	productive	Musmus TRBV29*01 F	100	273/273 nt	Musmus TRBJ1-2*01 F	97.92	47/48 nt	Musmus TRBD2*01 F	2	5	6	12	5.6.12	[26.17.37.10]	CASSLGGRNSDYTF	in-frame		gacatgaaagtaacccagatgccaagatacctgatcaaaagaatgggagagaatgttttgctggaatgtggacaggacatgagccatgaaacaatgtactggtatcgacaagaccctggtctggggctacagctgatttatatctcatacgatgttgatagtaacagcgaaggagacatccctaaaggatacagggtctcacggaagaagcgggagcatttctccctgattctggattctgctaaaacaaaccagacatctgtgtacttctgtgctagcagtttaggggggcgaaactccgactacaccttcggctcagggaccaggcttttggtaatagaggatctgagaaatgtgactccacccaaggtctccttgtttgagccatcaaaagcagag…
ERR488977	productive	Musmus TRBV20*01 F	100	282/282 nt	Musmus TRBJ1-4*02 F	94.12	48/51 nt	Musmus TRBD1*01 F	3	6	7	11	6.7.11	[26.17.38.10]	CGGRGTPNERLFF	in-frame		ggagcactcgtctatcaatatcccagaagaaccatctgtaagagtggaacttccatgaggatggagtgtcaagctgtgggttttcaggcaacttctgtagcttggtatcgtcaatcgcctcaaaagacatttgaactgatagcactttctactgtgaactcagcaatcaaatatgaacaaaattttacccaggaaaaatttcccatcagtcatcccaacttatccttttcatctatgacagttttaaatgcatatcttgaagacagaggcttatatctctgtggtggcagggggacacccaacgaaagattatttttcggtcatggaaccaagctgtctgtcctggaggatctgagaaatgtgactccacccaaggtctccttgtttgagccatcaaaa…
ERR488979	productive	Musmus TRBV5*01 F	100	270/270 nt	Musmus TRBJ2-4*01 F	95.92	47/49 nt	Musmus TRBD2*01 F	3	5	6	11	5.6.11	[25.17.37.10]	CASSQGGQNTLYF	in-frame		aacactaaaattactcagtcaccaagatatctaatcctgggaagagcaaataagtctttggaatgtgagcaacatctgggacataatgctatgtactggtataaacagagcgctgagaagccgccagagctcatgtttctctacaatcttaaacagttgattcgaaatgagacggtgcccagtcgttttatacctgaatgcccagacagctccaagctacttttacatatatctgccgtggatccagaagactcagctgtctatttttgtgccagcagccaggggggccaaaacaccttgtactttggtgcgggcacccgactatcggtgctagaggatctgagaaatgtgactccacccaaggtctccttgtttgagccatcaaaagcagagattgca…
ERR488980	productive	Musmus TRBV4*01 F	100	273/273 nt	Musmus TRBJ2-4*01 F	100	49/49 nt	Musmus TRBD2*01 F	1	5	6	15	5.6.15	[26.17.37.10]	CASSPGTGGDSQNTLYF	in-frame		gagacggctgttttccagactccaaactatcatgtcacacaggtgggaaatgaagtgtctttcaattgtaagcaaactctgggccacgatactatgtattggtacaagcaagactctaagaaattgctgaagattatgtttagctacaataataagcaactcattgtaaacgaaacagttccaaggcgcttctcacctcagtcttcagataaagctcatttgaatcttcgaatcaagtctgtagagccggaggactctgctgtgtatctctgtgccagcagccccgggactgggggggatagtcaaaacaccttgtactttggtgcgggcacccgactatcggtgctagaggatctgagaaatgtgactccacccaaggtctccttgtttgagccatca…
ERR488981	productive	Musmus TRBV13-2*01 F	100	273/273 nt	Musmus TRBJ1-3*01 F	100	50/50 nt	Musmus TRBD1*01 F	2	5	6	13	5.6.13	[26.17.37.10]	CASGGGQYSGNTLYF	in-frame		gaggctgcagtcacccaaagcccaagaaacaaggtggcagtaacaggaggaaaggtgacattgagctgtaatcagactaataaccacaacaacatgtactggtatcggcaggacacggggcatgggctgaggctgatccattattcatatggtgctggcagcactgagaaaggagatatccctgatggatacaaggcctccagaccaagccaagagaacttctccctcattctggagttggctaccccctctcagacatcagtgtacttctgtgccagcggtggtggacagtattctggaaatacgctctattttggagaaggaagccggctcattgttgtagaggatctgagaaatgtgactccacccaaggtctccttgtttgagccatcaaaagca…
ERR488981	productive	Musmus TRBV20*01 F	100	282/282 nt	Musmus TRBJ2-5*01 F	100	49/49 nt	Musmus TRBD1*01 F	3	6	7	10	6.7.10	[26.17.38.10]	CGARGNQDTQYF	in-frame		ggagcactcgtctatcaatatcccagaagaaccatctgtaagagtggaacttccatgaggatggagtgtcaagctgtgggttttcaggcaacttctgtagcttggtatcgtcaatcgcctcaaaagacatttgaactgatagcactttctactgtgaactcagcaatcaaatatgaacaaaattttacccaggaaaaatttcccatcagtcatcccaacttatccttttcatctatgacagttttaaatgcatatcttgaagacagaggcttatatctctgtggtgctagggggaaccaagacacccagtactttgggccaggcactcggctcctcgtgttagaggatctgagaaatgtgactccacccaaggtctccttgtttgagccatcaaaagca…
ERR488982	productive	Musmus TRBV13-1*02 F	100	273/273 nt	Musmus TRBJ1-3*01 F	98	49/50 nt	Musmus TRBD1*01 F	1	5	6	14	5.6.14	[26.17.37.10]	CASSAGTGGSGNTLYF	in-frame		gaggctgcagtcacccaaagccctagaaacaaggtgacagtaacaggaggaaacgtgacattgagctgtcgccagactaatagccacaactacatgtactggtatcggcaggacactgggcatgggctgaggctgatccattactcatatggtgctggcaaccttcaaataggagatgtccctgatgggtacaaggccaccagaacaacgcaagaagacttcttcctcctgctggaattggcttctccctctcagacatctttgtacttctgtgccagcagtgccgggacagggggctctggaaatacgctctattttggagaaggaagccggctcattgttgtagaggatctgagaaatgtgactccacccaaggtctccttgtttgagccatcaaaa…
ERR488983	productive	Musmus TRBV19*01 F	100	273/273 nt	Musmus TRBJ1-2*01 F	95.83	46/48 nt	Musmus TRBD1*01 F	1	5	6	12	5.6.12	[26.17.37.10]	CASSIPRKDSDYTF	in-frame		ggtggcatcattactcagacacccaaattcctgattggtcaggaagggcaaaaactgaccttgaaatgtcaacagaatttcaatcatgatacaatgtactggtaccgacaggattcagggaaaggattgagactgatctactattcaataactgaaaacgatcttcaaaaaggcgatctatctgaaggctatgatgcgtctcgagagaagaagtcatctttttctctcactgtgacatctgcccagaagaacgagatggccgtttttctctgtgccagcagtataccccgtaaagactccgactacaccttcggctcagggaccaggcttttggtaatagaggatctgagaaatgtgactccacccaaggtctccttgtttgagccatcaaaagcagag…
ERR488983	productive	Musmus TRBV29*01 F	100	273/273 nt	Musmus TRBJ2-3*01 F	97.96	48/49 nt	Musmus TRBD1*01 F	3	5	6	11	5.6.11	[26.17.37.10]	CASSLRGAETLYF	in-frame		gacatgaaagtaacccagatgccaagatacctgatcaaaagaatgggagagaatgttttgctggaatgtggacaggacatgagccatgaaacaatgtactggtatcgacaagaccctggtctggggctacagctgatttatatctcatacgatgttgatagtaacagcgaaggagacatccctaaaggatacagggtctcacggaagaagcgggagcatttctccctgattctggattctgctaaaacaaaccagacatctgtgtacttctgtgctagcagtttaaggggtgcagaaacgctgtattttggctcaggaaccagactgactgttctcgaggatctgagaaatgtgactccacccaaggtctccttgtttgagccatcaaaagcagagatt…
ERR488984	productive	Musmus TRBV1*01 F	100	273/273 nt	Musmus TRBJ1-4*02 F	94.12	48/51 nt	Musmus TRBD1*01 F	2	6	6	13	6.6.13	[26.17.36.10]	CTCSGGQGPNERLFF	in-frame		gtgactttgctggagcaaaacccaaggtggcgtctggtaccacgtggtcaagctgtgaacctacgctgcatcttgaagaattcccagtatccctggatgagctggtatcagcaggatctccaaaagcaactacagtggctgttcactctgcggagtcctggggacaaagaggtcaaatctcttcccggtgctgattacctggccacacgggtcactgatacggagctgaggctgcaagtggccaacatgagccagggcagaaccttgtactgcacctgcagtgggggacaggggcccaacgaaagattatttttcggtcatggaaccaagctgtctgtcctggaggatctgagaaatgtgactccacccaaggtctccttgtttgagccatcaaaagca…
ERR488985	productive	Musmus TRBV31*01 F	100	273/273 nt	Musmus TRBJ1-2*01 F	100	48/48 nt	Musmus TRBD1*01 F	3	6	5	14	6.5.14	[26.17.37.10]	CAWSRDRGQANSDYTF	in-frame		gctcagactatccatcaatggccagttgccgagatcaaggctgtgggcagcccactgtctctggggtgtaccataaaggggaaatcaagccctaacctctactggtactggcaggccacaggaggcaccctccagcaactcttctactctattactgttggccaggtagagtcggtggtgcaactgaacctctcagcttccaggccgaaggacgaccaattcatcctaagcacggagaagctgcttctcagccactctggcttctacctctgtgcctggagtagggacagggggcaggcaaactccgactacaccttcggctcagggaccaggcttttggtaatagaggatctgagaaatgtgactccacccaaggtctccttgtttgagccatcaaaa…
ERR488986	productive	Musmus TRBV1*01 F	100	273/273 nt	Musmus TRBJ1-4*02 F	86.27	44/51 nt	Musmus TRBD1*01 F	3	6	6	12	6.6.12	[26.17.36.10]	CTCSADRGRERLFF	in-frame		gtgactttgctggagcaaaacccaaggtggcgtctggtaccacgtggtcaagctgtgaacctacgctgcatcttgaagaattcccagtatccctggatgagctggtatcagcaggatctccaaaagcaactacagtggctgttcactctgcggagtcctggggacaaagaggtcaaatctcttcccggtgctgattacctggccacacgggtcactgatacggagctgaggctgcaagtggccaacatgagccagggcagaaccttgtactgcacctgcagtgccgacagggggcgcgaaagattatttttcggtcatggaaccaagctgtctgtcctggaggatctgagaaatgtgactccacccaaggtctccttgtttgagccatcaaaagcagag…
ERR488987	productive	Musmus TRBV5*01 F	100	270/270 nt	Musmus TRBJ2-2*01 F	88.24	45/51 nt	Musmus TRBD2*01 F	1	5	6	13	5.6.13	[25.17.37.10]	CASSQDTGGPGQLYF	in-frame		aacactaaaattactcagtcaccaagatatctaatcctgggaagagcaaataagtctttggaatgtgagcaacatctgggacataatgctatgtactggtataaacagagcgctgagaagccgccagagctcatgtttctctacaatcttaaacagttgattcgaaatgagacggtgcccagtcgttttatacctgaatgcccagacagctccaagctacttttacatatatctgccgtggatccagaagactcagctgtctatttttgtgccagcagccaagatactggggggcccgggcagctctactttggtgaaggctcaaagctgacagtgctggaggatctgagaaatgtgactccacccaaggtctccttgtttgagccatcaaaagcagag…
ERR488988	productive	Musmus TRBV29*01 F	100	273/273 nt	Musmus TRBJ1-2*01 F	97.92	47/48 nt	Musmus TRBD1*01 F	3	5	6	11	5.6.11	[26.17.37.10]	CASSRDRNSDYTF	in-frame		gacatgaaagtaacccagatgccaagatacctgatcaaaagaatgggagagaatgttttgctggaatgtggacaggacatgagccatgaaacaatgtactggtatcgacaagaccctggtctggggctacagctgatttatatctcatacgatgttgatagtaacagcgaaggagacatccctaaaggatacagggtctcacggaagaagcgggagcatttctccctgattctggattctgctaaaacaaaccagacatctgtgtacttctgtgctagcagccgggacagaaactccgactacaccttcggctcagggaccaggcttttggtaatagaggatctgagaaatgtgactccacccaaggtctccttgtttgagccatcaaaagcagagatt…
ERR488988	unproductive (see comment)	Musmus TRBV26*01 F	100	276/276 nt	Musmus TRBJ2-3*01 F	100	49/49 nt	Musmus TRBD1*01 F	3	5	6	X	5.6.X	[26.17.38.10]	CASSP#SAETLYF	out-of-frame	stop codons	aattcaaaagtcattcagactccaagatatctggtgaaagggcaaggacaaaaagcaaagatgaggtgtatccctgaaaagggacatccagttgtattctggtatcaacaaaataagaacaatgagtttaaatttttgattaactttcagaatcaagaagttcttcagcaaatagacatgactgaaaaacgattctctgctgagtgtccttcaaactcaccttgcagcctagaaattcagtcctctgaggcaggagactcagcactgtacctctgtgccagcagtccgacagtgcagaaacgctgtattttggctcaggaaccagactgactgttctcgaggatctgagaaatgtgactccacccaaggtctccttgtttgagccatcaaaagcagaga…
ERR488989	productive	Musmus TRBV31*01 F	100	273/273 nt	Musmus TRBJ2-3*01 F	95.92	47/49 nt	Musmus TRBD2*01 F	3	6	5	12	6.5.12	[26.17.37.10]	CAWSLGWGAETLYF	in-frame		gctcagactatccatcaatggccagttgccgagatcaaggctgtgggcagcccactgtctctggggtgtaccataaaggggaaatcaagccctaacctctactggtactggcaggccacaggaggcaccctccagcaactcttctactctattactgttggccaggtagagtcggtggtgcaactgaacctctcagcttccaggccgaaggacgaccaattcatcctaagcacggagaagctgcttctcagccactctggcttctacctctgtgcctggagtctcggctggggggcagaaacgctgtattttggctcaggaaccagactgactgttctcgaggatctgagaaatgtgactccacccaaggtctccttgtttgagccatcaaaagcagag…
ERR488990	productive	Musmus TRBV29*01 F	100	273/273 nt	Musmus TRBJ2-1*01 F	100	50/50 nt	Musmus TRBD1*01 F	1	5	6	12	5.6.12	[26.17.37.10]	CASSFSNNYAEQFF	in-frame		gacatgaaagtaacccagatgccaagatacctgatcaaaagaatgggagagaatgttttgctggaatgtggacaggacatgagccatgaaacaatgtactggtatcgacaagaccctggtctggggctacagctgatttatatctcatacgatgttgatagtaacagcgaaggagacatccctaaaggatacagggtctcacggaagaagcgggagcatttctccctgattctggattctgctaaaacaaaccagacatctgtgtacttctgtgctagcagtttttcaaataactatgctgagcagttcttcggaccagggacacgactcaccgtcctagaggatctgagaaatgtgactccacccaaggtctccttgtttgagccatcaaaagcagag…
ERR488991	productive	Musmus TRBV4*01 F	100	273/273 nt	Musmus TRBJ2-4*01 F	97.96	48/49 nt	Musmus TRBD2*01 F	1	5	6	14	5.6.14	[26.17.37.10]	CASSKTGGPTQNTLYF	in-frame		gagacggctgttttccagactccaaactatcatgtcacacaggtgggaaatgaagtgtctttcaattgtaagcaaactctgggccacgatactatgtattggtacaagcaagactctaagaaattgctgaagattatgtttagctacaataataagcaactcattgtaaacgaaacagttccaaggcgcttctcacctcagtcttcagataaagctcatttgaatcttcgaatcaagtctgtagagccggaggactctgctgtgtatctctgtgccagcagcaaaactggggggcctactcaaaacaccttgtactttggtgcgggcacccgactatcggtgctagaggatctgagaaatgtgactccacccaaggtctccttgtttgagccatcaaaa…
ERR488992	productive	Musmus TRBV13-2*01 F	100	273/273 nt	Musmus TRBJ1-2*01 F	93.75	45/48 nt	Musmus TRBD1*01 F	3	5	6	12	5.6.12	[26.17.37.10]	CASGGRDRDSDYTF	in-frame		gaggctgcagtcacccaaagcccaagaaacaaggtggcagtaacaggaggaaaggtgacattgagctgtaatcagactaataaccacaacaacatgtactggtatcggcaggacacggggcatgggctgaggctgatccattattcatatggtgctggcagcactgagaaaggagatatccctgatggatacaaggcctccagaccaagccaagagaacttctccctcattctggagttggctaccccctctcagacatcagtgtacttctgtgccagcggtggacgggacagggactccgactacaccttcggctcagggaccaggcttttggtaatagaggatctgagaaatgtgactccacccaaggtctccttgtttgagccatcaaaagcagag…
ERR488993	productive	Musmus TRBV19*01 F	100	273/273 nt	Musmus TRBJ2-7*01 F	93.62	44/47 nt	Musmus TRBD2*01 F	2	5	6	12	5.6.12	[26.17.37.10]	CASSIVGGHYEQYF	in-frame		ggtggcatcattactcagacacccaaattcctgattggtcaggaagggcaaaaactgaccttgaaatgtcaacagaatttcaatcatgatacaatgtactggtaccgacaggattcagggaaaggattgagactgatctactattcaataactgaaaacgatcttcaaaaaggcgatctatctgaaggctatgatgcgtctcgagagaagaagtcatctttttctctcactgtgacatctgcccagaagaacgagatggccgtttttctctgtgccagcagtatcgtgggggggcactatgaacagtacttcggtcccggcaccaggctcacggttttagaggatctgagaaatgtgactccacccaaggtctccttgtttgagccatcaaaagcagag…
ERR488993	productive	Musmus TRBV31*01 F	100	273/273 nt	Musmus TRBJ1-6*01 ORF	90.57	48/53 nt	Musmus TRBD1*01 F	2	6	5	13	6.5.13	[26.17.37.10]	CAWSLQGLDNSPLYF	in-frame		gctcagactatccatcaatggccagttgccgagatcaaggctgtgggcagcccactgtctctggggtgtaccataaaggggaaatcaagccctaacctctactggtactggcaggccacaggaggcaccctccagcaactcttctactctattactgttggccaggtagagtcggtggtgcaactgaacctctcagcttccaggccgaaggacgaccaattcatcctaagcacggagaagctgcttctcagccactctggcttctacctctgtgcctggagtctacaggggctggataattcgcccctctactttgcggcaggcacccggctcactgtgacagaggatctgagaaatgtgactccacccaaggtctccttgtttgagccatcaaaagca…
ERR488996	productive	Musmus TRBV1*01 F	100	273/273 nt	Musmus TRBJ1-3*01 F	96	48/50 nt	Musmus TRBD1*01 F	3	6	6	13	6.6.13	[26.17.36.10]	CTCSADGRAGNTLYF	in-frame		gtgactttgctggagcaaaacccaaggtggcgtctggtaccacgtggtcaagctgtgaacctacgctgcatcttgaagaattcccagtatccctggatgagctggtatcagcaggatctccaaaagcaactacagtggctgttcactctgcggagtcctggggacaaagaggtcaaatctcttcccggtgctgattacctggccacacgggtcactgatacggagctgaggctgcaagtggccaacatgagccagggcagaaccttgtactgcacctgcagtgcagatggcagggctggaaatacgctctattttggagaaggaagccggctcattgttgtagaggatctgagaaatgtgactccacccaaggtctccttgtttgagccatcaaaagca…
ERR488998	productive	Musmus TRBV19*01 F	100	273/273 nt	Musmus TRBJ2-5*01 F	91.84	45/49 nt	Musmus TRBD1*01 F	3	5	6	9	5.6.9	[26.17.37.10]	CASNNRATQYF	in-frame		ggtggcatcattactcagacacccaaattcctgattggtcaggaagggcaaaaactgaccttgaaatgtcaacagaatttcaatcatgatacaatgtactggtaccgacaggattcagggaaaggattgagactgatctactattcaataactgaaaacgatcttcaaaaaggcgatctatctgaaggctatgatgcgtctcgagagaagaagtcatctttttctctcactgtgacatctgcccagaagaacgagatggccgtttttctctgtgccagcaacaacagggccacccagtactttgggccaggcactcggctcctcgtgttagaggatctgagaaatgtgactccacccaaggtctccttgtttgagccatcaaaagcagagattgcaaac…
ERR489000	productive	Musmus TRBV13-2*01 F	100	273/273 nt	Musmus TRBJ1-1*01 F, or Musmus TRBJ1-1*02 F	95.83	46/48 nt	Musmus TRBD1*01 F	2	5	6	11	5.6.11	[26.17.37.10]	CASGPQGNTEVFF	in-frame		gaggctgcagtcacccaaagcccaagaaacaaggtggcagtaacaggaggaaaggtgacattgagctgtaatcagactaataaccacaacaacatgtactggtatcggcaggacacggggcatgggctgaggctgatccattattcatatggtgctggcagcactgagaaaggagatatccctgatggatacaaggcctccagaccaagccaagagaacttctccctcattctggagttggctaccccctctcagacatcagtgtacttctgtgccagcggcccccaggggaacacagaagtcttctttggtaaaggaaccagactcacagttgtagaggatctgagaaatgtgactccacccaaggtctccttgtttgagccatcaaaagcagagatt…
ERR489004	productive	Musmus TRBV5*01 F	100	270/270 nt	Musmus TRBJ2-5*01 F	89.8	44/49 nt	Musmus TRBD2*01 F	1	5	6	13	5.6.13	[25.17.37.10]	CASSQDRGADDTQYF	in-frame		aacactaaaattactcagtcaccaagatatctaatcctgggaagagcaaataagtctttggaatgtgagcaacatctgggacataatgctatgtactggtataaacagagcgctgagaagccgccagagctcatgtttctctacaatcttaaacagttgattcgaaatgagacggtgcccagtcgttttatacctgaatgcccagacagctccaagctacttttacatatatctgccgtggatccagaagactcagctgtctatttttgtgccagcagccaagataggggggcggacgacacccagtactttgggccaggcactcggctcctcgtgttagaggatctgagaaatgtgactccacccaaggtctccttgtttgagccatcaaaagcagag…
ERR489004	productive	Musmus TRBV4*01 F	100	273/273 nt	Musmus TRBJ2-2*01 F	100	51/51 nt	Musmus TRBD1*01 F	2	5	6	11	5.6.11	[26.17.37.10]	CASRQANTGQLYF	in-frame		gagacggctgttttccagactccaaactatcatgtcacacaggtgggaaatgaagtgtctttcaattgtaagcaaactctgggccacgatactatgtattggtacaagcaagactctaagaaattgctgaagattatgtttagctacaataataagcaactcattgtaaacgaaacagttccaaggcgcttctcacctcagtcttcagataaagctcatttgaatcttcgaatcaagtctgtagagccggaggactctgctgtgtatctctgtgccagcaggcaggcaaacaccgggcagctctactttggtgaaggctcaaagctgacagtgctggaggatctgagaaatgtgactccacccaaggtctccttgtttgagccatcaaaagcagagatt…
ERR489007	productive	Musmus TRBV20*01 F	100	282/282 nt	Musmus TRBJ2-3*01 F	100	49/49 nt	Musmus TRBD2*01 F	1	6	7	10	6.7.10	[26.17.38.10]	CGARPSAETLYF	in-frame		ggagcactcgtctatcaatatcccagaagaaccatctgtaagagtggaacttccatgaggatggagtgtcaagctgtgggttttcaggcaacttctgtagcttggtatcgtcaatcgcctcaaaagacatttgaactgatagcactttctactgtgaactcagcaatcaaatatgaacaaaattttacccaggaaaaatttcccatcagtcatcccaacttatccttttcatctatgacagttttaaatgcatatcttgaagacagaggcttatatctctgtggtgctaggcctagtgcagaaacgctgtattttggctcaggaaccagactgactgttctcgaggatctgagaaatgtgactccacccaaggtctccttgtttgagccatcaaaagca…
ERR489007	unproductive (see comment)	Musmus TRBV19*01 F, or Musmus TRBV19*03 (F)	100	181/181 nt	Musmus TRBJ2-5*01 F	91.84	45/49 nt	Musmus TRBD2*01 F	3	0	6	X	0.6.X	[X.17.37.10]	CASSIGGRHLWGRNFFVSRCNIVGTG#DTQYF	out-of-frame	stop codons	aatgtactggtaccgacaggattcagggaaaggattgagactgatctactattcaataactgaaaacgatcttcaaaaaggcgatctatctgaaggctatgatgcgtctcgagagaagaagtcatctttttctctcactgtgacatctgcccagaagaacgagatggccgtttttctctgtgccagcagtatagggggtaggcacctgtggggaagaaacttttttgtatcacgatgtaacattgtggggactgggaagacacccagtactttgggccaggcactcggctcctcgtgttagaggatctgagaaatgtgactccacccaaggtctccttgtttgagccatcaaaagcagagattgcaaacaaacaaaaggctaccctcgtgtgcttggcc…
ERR489008	productive	Musmus TRBV5*01 F	100	270/270 nt	Musmus TRBJ2-2*01 F	100	51/51 nt	Musmus TRBD1*01 F	1	5	6	13	5.6.13	[25.17.37.10]	CASSQDGTNTGQLYF	in-frame		aacactaaaattactcagtcaccaagatatctaatcctgggaagagcaaataagtctttggaatgtgagcaacatctgggacataatgctatgtactggtataaacagagcgctgagaagccgccagagctcatgtttctctacaatcttaaacagttgattcgaaatgagacggtgcccagtcgttttatacctgaatgcccagacagctccaagctacttttacatatatctgccgtggatccagaagactcagctgtctatttttgtgccagcagccaagacgggacaaacaccgggcagctctactttggtgaaggctcaaagctgacagtgctggaggatctgagaaatgtgactccacccaaggtctccttgtttgagccatcaaaagcagag…
ERR489009	productive	Musmus TRBV1*01 F	100	273/273 nt	Musmus TRBJ2-2*01 F	96.08	49/51 nt	Musmus TRBD1*01 F	1	6	6	13	6.6.13	[26.17.36.10]	CTCSADPGNTGQLYF	in-frame		gtgactttgctggagcaaaacccaaggtggcgtctggtaccacgtggtcaagctgtgaacctacgctgcatcttgaagaattcccagtatccctggatgagctggtatcagcaggatctccaaaagcaactacagtggctgttcactctgcggagtcctggggacaaagaggtcaaatctcttcccggtgctgattacctggccacacgggtcactgatacggagctgaggctgcaagtggccaacatgagccagggcagaaccttgtactgcacctgcagtgcagatccagggaacaccgggcagctctactttggtgaaggctcaaagctgacagtgctggaggatctgagaaatgtgactccacccaaggtctccttgtttgagccatcaaaagca…
ERR489011	productive	Musmus TRBV13-2*01 F	100	273/273 nt	Musmus TRBJ1-6*01 ORF	100	53/53 nt	Musmus TRBD1*01 F	1	5	6	15	5.6.15	[26.17.37.10]	CASGDSGTFSYNSPLYF	in-frame		gaggctgcagtcacccaaagcccaagaaacaaggtggcagtaacaggaggaaaggtgacattgagctgtaatcagactaataaccacaacaacatgtactggtatcggcaggacacggggcatgggctgaggctgatccattattcatatggtgctggcagcactgagaaaggagatatccctgatggatacaaggcctccagaccaagccaagagaacttctccctcattctggagttggctaccccctctcagacatcagtgtacttctgtgccagcggtgattccgggacattttcctataattcgcccctctactttgcggcaggcacccggctcactgtgacagaggatctgagaaatgtgactccacccaaggtctccttgtttgagccatca…
ERR489012	productive	Musmus TRBV13-2*01 F	100	273/273 nt	Musmus TRBJ2-4*01 F	97.96	48/49 nt	Musmus TRBD2*01 F	2	5	6	14	5.6.14	[26.17.37.10]	CASGDALGDGQNTLYF	in-frame		gaggctgcagtcacccaaagcccaagaaacaaggtggcagtaacaggaggaaaggtgacattgagctgtaatcagactaataaccacaacaacatgtactggtatcggcaggacacggggcatgggctgaggctgatccattattcatatggtgctggcagcactgagaaaggagatatccctgatggatacaaggcctccagaccaagccaagagaacttctccctcattctggagttggctaccccctctcagacatcagtgtacttctgtgccagcggtgatgctttgggggatggtcaaaacaccttgtactttggtgcgggcacccgactatcggtgctagaggatctgagaaatgtgactccacccaaggtctccttgtttgagccatcaaaa…
ERR489012	productive	Musmus TRBV13-1*02 F	98.9	270/273 nt	Musmus TRBJ2-7*01 F	91.49	43/47 nt	Musmus TRBD1*01 F	1	5	6	12	5.6.12	[26.17.37.10]	CASSDAGTKYEQYF	in-frame		gaggctgcagtcacccaaagccctagaaacaaggtgacagtaacaggaggaaacgtgacattgagctgtcgccagactaataaccacaacaacatgtactggtatcggcaggacacggggcatgggctgaggctgatccattactcatatggtgctggcaaccttcaaataggagatgtccctgatgggtacaaggccaccagaacaacgcaagaagacttcttcctcctgctggaattggcttctccctctcagacatctttgtacttctgtgccagcagtgatgccgggacaaaatatgaacagtacttcggtcccggcaccaggctcacggttttagaggatctgagaaatgtgactccacccaaggtctccttgtttgagccatcaaaagcagag…
ERR489013	productive	Musmus TRBV5*01 F	100	270/270 nt	Musmus TRBJ2-7*01 F	100	47/47 nt	Musmus TRBD2*01 F	3	5	6	12	5.6.12	[25.17.37.10]	CASSPDWVSYEQYF	in-frame		aacactaaaattactcagtcaccaagatatctaatcctgggaagagcaaataagtctttggaatgtgagcaacatctgggacataatgctatgtactggtataaacagagcgctgagaagccgccagagctcatgtttctctacaatcttaaacagttgattcgaaatgagacggtgcccagtcgttttatacctgaatgcccagacagctccaagctacttttacatatatctgccgtggatccagaagactcagctgtctatttttgtgccagcagcccggactgggtctcctatgaacagtacttcggtcccggcaccaggctcacggttttagaggatctgagaaatgtgactccacccaaggtctccttgtttgagccatcaaaagcagagatt…
ERR489013	productive	Musmus TRBV20*01 F	100	282/282 nt	Musmus TRBJ1-3*01 F	100	50/50 nt	Musmus TRBD1*01 F	2	6	7	11	6.7.11	[26.17.38.10]	CGAREASGNTLYF	in-frame		ggagcactcgtctatcaatatcccagaagaaccatctgtaagagtggaacttccatgaggatggagtgtcaagctgtgggttttcaggcaacttctgtagcttggtatcgtcaatcgcctcaaaagacatttgaactgatagcactttctactgtgaactcagcaatcaaatatgaacaaaattttacccaggaaaaatttcccatcagtcatcccaacttatccttttcatctatgacagttttaaatgcatatcttgaagacagaggcttatatctctgtggtgctagggaggcttctggaaatacgctctattttggagaaggaagccggctcattgttgtagaggatctgagaaatgtgactccacccaaggtctccttgtttgagccatcaaaa…
ERR489017	productive	Musmus TRBV13-1*02 F	100	273/273 nt	Musmus TRBJ2-7*01 F	93.62	44/47 nt	Musmus TRBD2*01 F	1	5	6	11	5.6.11	[26.17.37.10]	CASSGTGGYEQYF	in-frame		gaggctgcagtcacccaaagccctagaaacaaggtgacagtaacaggaggaaacgtgacattgagctgtcgccagactaatagccacaactacatgtactggtatcggcaggacactgggcatgggctgaggctgatccattactcatatggtgctggcaaccttcaaataggagatgtccctgatgggtacaaggccaccagaacaacgcaagaagacttcttcctcctgctggaattggcttctccctctcagacatctttgtacttctgtgccagcagtgggactgggggctatgaacagtacttcggtcccggcaccaggctcacggttttagaggatctgagaaatgtgactccacccaaggtctccttgtttgagccatcaaaagcagagatt…
ERR489018	productive	Musmus TRBV13-2*01 F	100	273/273 nt	Musmus TRBJ2-7*01 F	100	47/47 nt	Musmus TRBD1*01 F	2	5	6	14	5.6.14	[26.17.37.10]	CASGDAPGHSSYEQYF	in-frame		gaggctgcagtcacccaaagcccaagaaacaaggtggcagtaacaggaggaaaggtgacattgagctgtaatcagactaataaccacaacaacatgtactggtatcggcaggacacggggcatgggctgaggctgatccattattcatatggtgctggcagcactgagaaaggagatatccctgatggatacaaggcctccagaccaagccaagagaacttctccctcattctggagttggctaccccctctcagacatcagtgtacttctgtgccagcggtgatgcaccgggacatagctcctatgaacagtacttcggtcccggcaccaggctcacggttttagaggatctgagaaatgtgactccacccaaggtctccttgtttgagccatcaaaa…
ERR489021	productive	Musmus TRBV19*01 F	100	273/273 nt	Musmus TRBJ1-4*02 F	100	51/51 nt	Musmus TRBD1*01 F	3	5	6	15	5.6.15	[26.17.37.10]	CASSIAGRGISNERLFF	in-frame		ggtggcatcattactcagacacccaaattcctgattggtcaggaagggcaaaaactgaccttgaaatgtcaacagaatttcaatcatgatacaatgtactggtaccgacaggattcagggaaaggattgagactgatctactattcaataactgaaaacgatcttcaaaaaggcgatctatctgaaggctatgatgcgtctcgagagaagaagtcatctttttctctcactgtgacatctgcccagaagaacgagatggccgtttttctctgtgccagcagtatagcgggcaggggaatttccaacgaaagattatttttcggtcatggaaccaagctgtctgtcctggaggatctgagaaatgtgactccacccaaggtctccttgtttgagccatca…
ERR489022	productive	Musmus TRBV4*01 F	100	273/273 nt	Musmus TRBJ2-7*01 F	93.62	44/47 nt	Musmus TRBD2*01 F	1	5	6	10	5.6.10	[26.17.37.10]	CASSSGGYEQYF	in-frame		gagacggctgttttccagactccaaactatcatgtcacacaggtgggaaatgaagtgtctttcaattgtaagcaaactctgggccacgatactatgtattggtacaagcaagactctaagaaattgctgaagattatgtttagctacaataataagcaactcattgtaaacgaaacagttccaaggcgcttctcacctcagtcttcagataaagctcatttgaatcttcgaatcaagtctgtagagccggaggactctgctgtgtatctctgtgccagcagctctgggggctatgaacagtacttcggtcccggcaccaggctcacggttttagaggatctgagaaatgtgactccacccaaggtctccttgtttgagccatcaaaagcagagattgca…
ERR489025	productive	Musmus TRBV2*01 F	100	273/273 nt	Musmus TRBJ2-7*01 F	100	47/47 nt	Musmus TRBD2*01 F	1	5	6	13	5.6.13	[26.17.37.10]	CASSQGTGDSYEQYF	in-frame		gacccgaaaattatccagaaaccaaaatatctggtggcagtcacagggagcgaaaaaatcctgatatgcgaacagtatctaggccacaatgctatgtattggtatagacaaagtgctaagaagcctctagagttcatgttttcctacagctatcaaaaacttatggacaatcagactgcctcaagtcgcttccaacctcaaagttcaaagaaaaaccatttagaccttcagatcacagctctaaagcctgatgactcggccacatacttctgtgccagcagccaagggactggggactcctatgaacagtacttcggtcccggcaccaggctcacggttttagaggatctgagaaatgtgactccacccaaggtctccttgtttgagccatcaaaagca…
ERR489026	productive	Musmus TRBV20*01 F	100	282/282 nt	Musmus TRBJ2-4*01 F	93.88	46/49 nt	Musmus TRBD1*01 F	3	6	7	13	6.7.13	[26.17.38.10]	CGARDRGSLPNTLYF	in-frame		ggagcactcgtctatcaatatcccagaagaaccatctgtaagagtggaacttccatgaggatggagtgtcaagctgtgggttttcaggcaacttctgtagcttggtatcgtcaatcgcctcaaaagacatttgaactgatagcactttctactgtgaactcagcaatcaaatatgaacaaaattttacccaggaaaaatttcccatcagtcatcccaacttatccttttcatctatgacagttttaaatgcatatcttgaagacagaggcttatatctctgtggtgctagggacaggggctctcttccaaacaccttgtactttggtgcgggcacccgactatcggtgctagaggatctgagaaatgtgactccacccaaggtctccttgtttgagcca…
ERR489027	productive	Musmus TRBV20*01 F	99.65	281/282 nt	Musmus TRBJ2-3*01 F	100	49/49 nt	Musmus TRBD1*01 F	1	6	7	12	6.7.12	[26.17.38.10]	CGARGGSSAETLYF	in-frame		ggagcactcgtctatcaatatcccagaagaaccatctgtaagagtggaacttccatgaggatggagtgtcaagctgtgggttttcaggcaacttctgtagcttggtatcgtcaatcgcctcaaaagacatttgaactgatagcactttctactgtgaactcagcaatcaaatatgaacaaaattttacccaggaaaaatttcccatcagtcatcccaacttatccttttcatctgtgacagttttaaatgcatatcttgaagacagaggcttatatctctgtggtgctagggggggctctagtgcagaaacgctgtattttggctcaggaaccagactgactgttctcgaggatctgagaaatgtgactccacccaaggtctccttgtttgagccatca…
ERR489029	productive	Musmus TRBV4*01 F	100	273/273 nt	Musmus TRBJ1-6*01 ORF	90.57	48/53 nt	Musmus TRBD1*01 F	3	5	6	11	5.6.11	[26.17.37.10]	CASSWDNNSPLYF	in-frame		gagacggctgttttccagactccaaactatcatgtcacacaggtgggaaatgaagtgtctttcaattgtaagcaaactctgggccacgatactatgtattggtacaagcaagactctaagaaattgctgaagattatgtttagctacaataataagcaactcattgtaaacgaaacagttccaaggcgcttctcacctcagtcttcagataaagctcatttgaatcttcgaatcaagtctgtagagccggaggactctgctgtgtatctctgtgccagcagctgggataataattcgcccctctactttgcggcaggcacccggctcactgtgacagaggatctgagaaatgtgactccacccaaggtctccttgtttgagccatcaaaagcagagatt…
ERR489029	productive	Musmus TRBV13-2*01 F	100	273/273 nt	Musmus TRBJ2-4*01 F	87.76	43/49 nt	Musmus TRBD1*01 F	1	5	6	11	5.6.11	[26.17.37.10]	CASGDGTGTTLYF	in-frame		gaggctgcagtcacccaaagcccaagaaacaaggtggcagtaacaggaggaaaggtgacattgagctgtaatcagactaataaccacaacaacatgtactggtatcggcaggacacggggcatgggctgaggctgatccattattcatatggtgctggcagcactgagaaaggagatatccctgatggatacaaggcctccagaccaagccaagagaacttctccctcattctggagttggctaccccctctcagacatcagtgtacttctgtgccagcggtgatgggacagggaccaccttgtactttggtgcgggcacccgactatcggtgctagaggatctgagaaatgtgactccacccaaggtctccttgtttgagccatcaaaagcagagatt…
ERR489030	productive	Musmus TRBV13-1*02 F	100	273/273 nt	Musmus TRBJ1-3*01 F	96	48/50 nt	Musmus TRBD1*01 F	1	5	6	13	5.6.13	[26.17.37.10]	CASSEGTGPGNTLYF	in-frame		gaggctgcagtcacccaaagccctagaaacaaggtgacagtaacaggaggaaacgtgacattgagctgtcgccagactaatagccacaactacatgtactggtatcggcaggacactgggcatgggctgaggctgatccattactcatatggtgctggcaaccttcaaataggagatgtccctgatgggtacaaggccaccagaacaacgcaagaagacttcttcctcctgctggaattggcttctccctctcagacatctttgtacttctgtgccagcagtgaagggacagggcctggaaatacgctctattttggagaaggaagccggctcattgttgtagaggatctgagaaatgtgactccacccaaggtctccttgtttgagccatcaaaagca…
ERR489033	unproductive (see comment)	Musmus TRBV20*01 F	100	282/282 nt	Musmus TRBJ2-7*01 F	100	47/47 nt	Musmus TRBD2*01 F	3	6	7	X	6.7.X	[26.17.38.10]	CGALSATWSPCPCPGSGVGTCGEETFLYHDVTLWGLG#SSYEQYF	out-of-frame	stop codons	ggagcactcgtctatcaatatcccagaagaaccatctgtaagagtggaacttccatgaggatggagtgtcaagctgtgggttttcaggcaacttctgtagcttggtatcgtcaatcgcctcaaaagacatttgaactgatagcactttctactgtgaactcagcaatcaaatatgaacaaaattttacccaggaaaaatttcccatcagtcatcccaacttatccttttcatctatgacagttttaaatgcatatcttgaagacagaggcttatatctctgtggtgcnctctctgccacctggtctccctgcccctgcccaggctctggggtaggcacctgtggggaagaaacttttttgtatcacgatgtaacattgtggggactgggggagctccta…
ERR489033	unproductive	Musmus TRBV1*01 F	100	271/271 nt	Musmus TRBJ2-5*01 F	93.88	46/49 nt	Musmus TRBD1*01 F	3	6	6	X	6.6.X	[25.17.36.10]	CTCSAEAQG##DTQYF	out-of-frame		gactttgctggagcaaaacccaaggtggcgtctggtaccacgtggtcaagctgtgaacctacgctgcatcttgaagaattcccagtatccctggatgagctggtatcagcaggatctccaaaagcaactacagtggctgttcactctgcggagtcctggggacaaagaggtcaaatctcttcccggtgctgattacctggccacacgggtcactgatacggagctgaggctgcaagtggccaacatgagccagggcagaaccttgtactgcacctgcagtgcagaagcacaggggcgaagacacccagtactttgggccaggcactcggctcctcgtgttagaggatctgagaaatgtgactccacccaaggtctccttgtttgagccatcaaaagcag…
ERR489034	productive	Musmus TRBV2*01 F	100	273/273 nt	Musmus TRBJ2-7*01 F	95.74	45/47 nt	Musmus TRBD1*01 F	1	5	6	12	5.6.12	[26.17.37.10]	CASSQAGGPYEQYF	in-frame		gacccgaaaattatccagaaaccaaaatatctggtggcagtcacagggagcgaaaaaatcctgatatgcgaacagtatctaggccacaatgctatgtattggtatagacaaagtgctaagaagcctctagagttcatgttttcctacagctatcaaaaacttatggacaatcagactgcctcaagtcgcttccaacctcaaagttcaaagaaaaaccatttagaccttcagatcacagctctaaagcctgatgactcggccacatacttctgtgccagcagccaagcagggggcccttatgaacagtacttcggtcccggcaccaggctcacggttttagaggatctgagaaatgtgactccacccaaggtctccttgtttgagccatcaaaagcagag…
ERR489034	productive	Musmus TRBV20*01 F	100	282/282 nt	Musmus TRBJ1-3*01 F	100	50/50 nt	Musmus TRBD1*01 F	2	6	7	11	6.7.11	[26.17.38.10]	CGAREASGNTLYF	in-frame		ggagcactcgtctatcaatatcccagaagaaccatctgtaagagtggaacttccatgaggatggagtgtcaagctgtgggttttcaggcaacttctgtagcttggtatcgtcaatcgcctcaaaagacatttgaactgatagcactttctactgtgaactcagcaatcaaatatgaacaaaattttacccaggaaaaatttcccatcagtcatcccaacttatccttttcatctatgacagttttaaatgcatatcttgaagacagaggcttatatctctgtggtgctagggaggcttctggaaatacgctctattttggagaaggaagccggctcattgttgtagaggatctgagaaatgtgactccacccaaggtctccttgtttgagccatcaaaa…
ERR489036	productive	Musmus TRBV20*01 F	100	282/282 nt	Musmus TRBJ2-2*01 F	90.2	46/51 nt	Musmus TRBD1*01 F	2	6	7	11	6.7.11	[26.17.38.10]	CGARGQGTGQLYF	in-frame		ggagcactcgtctatcaatatcccagaagaaccatctgtaagagtggaacttccatgaggatggagtgtcaagctgtgggttttcaggcaacttctgtagcttggtatcgtcaatcgcctcaaaagacatttgaactgatagcactttctactgtgaactcagcaatcaaatatgaacaaaattttacccaggaaaaatttcccatcagtcatcccaacttatccttttcatctatgacagttttaaatgcatatcttgaagacagaggcttatatctctgtggtgctaggggacagggtaccgggcagctctactttggtgaaggctcaaagctgacagtgctggaggatctgagaaatgtgactccacccaaggtctccttgtttgagccatcaaaa…
ERR489037	productive	Musmus TRBV4*01 F	100	273/273 nt	Musmus TRBJ1-6*01 ORF	88.68	47/53 nt	Musmus TRBD2*01 F	2	5	6	12	5.6.12	[26.17.37.10]	CASSYGGQNSPLYF	in-frame		gagacggctgttttccagactccaaactatcatgtcacacaggtgggaaatgaagtgtctttcaattgtaagcaaactctgggccacgatactatgtattggtacaagcaagactctaagaaattgctgaagattatgtttagctacaataataagcaactcattgtaaacgaaacagttccaaggcgcttctcacctcagtcttcagataaagctcatttgaatcttcgaatcaagtctgtagagccggaggactctgctgtgtatctctgtgccagcagctacggggggcagaattcgcccctctactttgcggcaggcacccggctcactgtgacagaggatctgagaaatgtgactccacccaaggtctccttgtttgagccatcaaaagcagag…
ERR489037	productive	Musmus TRBV29*01 F	100	273/273 nt	Musmus TRBJ2-7*01 F	100	47/47 nt	Musmus TRBD1*01 F	3	5	6	12	5.6.12	[26.17.37.10]	CASSLHRSSYEQYF	in-frame		gacatgaaagtaacccagatgccaagatacctgatcaaaagaatgggagagaatgttttgctggaatgtggacaggacatgagccatgaaacaatgtactggtatcgacaagaccctggtctggggctacagctgatttatatctcatacgatgttgatagtaacagcgaaggagacatccctaaaggatacagggtctcacggaagaagcgggagcatttctccctgattctggattctgctaaaacaaaccagacatctgtgtacttctgtgctagcagtttacacaggagctcctatgaacagtacttcggtcccggcaccaggctcacggttttagaggatctgagaaatgtgactccacccaaggtctccttgtttgagccatcaaaagcagag…
ERR489038	productive	Musmus TRBV1*01 F	100	273/273 nt	Musmus TRBJ1-6*01 ORF	100	53/53 nt	Musmus TRBD1*01 F	3	6	6	14	6.6.14	[26.17.36.10]	CTCSAGRASYNSPLYF	in-frame		gtgactttgctggagcaaaacccaaggtggcgtctggtaccacgtggtcaagctgtgaacctacgctgcatcttgaagaattcccagtatccctggatgagctggtatcagcaggatctccaaaagcaactacagtggctgttcactctgcggagtcctggggacaaagaggtcaaatctcttcccggtgctgattacctggccacacgggtcactgatacggagctgaggctgcaagtggccaacatgagccagggcagaaccttgtactgcacctgcagtgcaggcagggcttcctataattcgcccctctactttgcggcaggcacccggctcactgtgacagngaggatctgagaaatgtgactccacccaaggtctccttgtttgagccatcaa…
ERR489038	productive	Musmus TRBV5*01 F	100	270/270 nt	Musmus TRBJ2-3*01 F	100	49/49 nt	Musmus TRBD1*01 F	1	5	6	12	5.6.12	[25.17.37.10]	CASSQTTSAETLYF	in-frame		aacactaaaattactcagtcaccaagatatctaatcctgggaagagcaaataagtctttggaatgtgagcaacatctgggacataatgctatgtactggtataaacagagcgctgagaagccgccagagctcatgtttctctacaatcttaaacagttgattcgaaatgagacggtgcccagtcgttttatacctgaatgcccagacagctccaagctacttttacatatatctgccgtggatccagaagactcagctgtctatttttgtgccagcagccagacaactagtgcagaaacgctgtattttggctcaggaaccagactgactgttctcgaggatctgagaaatgtgactccacccaaggtctccttgtttgagccatcaaaagcagagatt…
ERR489039	productive	Musmus TRBV19*01 F	100	273/273 nt	Musmus TRBJ1-3*01 F	76	38/50 nt	Musmus TRBD2*01 F	1	5	6	13	5.6.13	[26.17.37.10]	CASSISGGATGQLYF	in-frame		ggtggcatcattactcagacacccaaattcctgattggtcaggaagggcaaaaactgaccttgaaatgtcaacagaatttcaatcatgatacaatgtactggtaccgacaggattcagggaaaggattgagactgatctactattcaataactgaaaacgatcttcaaaaaggcgatctatctgaaggctatgatgcgtctcgagagaagaagtcatctttttctctcactgtgacatctgcccagaagaacgagatggccgtttttctctgtgccagcagtatatctgggggggccaccgggcagctctactttggagaaggaagccggctcattgttgtagaggatctgagaaatgtgactccacccaaggtctccttgtttgagccatcaaaagca…
ERR489039	productive	Musmus TRBV13-2*01 F	100	273/273 nt	Musmus TRBJ1-3*01 F	76	38/50 nt	Musmus TRBD1*01 F	2	5	6	16	5.6.16	[26.17.37.10]	CASGRSSRQAANTGQLYF	in-frame		gaggctgcagtcacccaaagcccaagaaacaaggtggcagtaacaggaggaaaggtgacattgagctgtaatcagactaataaccacaacaacatgtactggtatcggcaggacacggggcatgggctgaggctgatccattattcatatggtgctggcagcactgagaaaggagatatccctgatggatacaaggcctccagaccaagccaagagaacttctccctcattctggagttggctaccccctctcagacatcagtgtacttctgtgccagcggtcgctcctccagacaggcggcaaacaccgggcagctctattttggagaaggaagccggctcattgttgtagaggatctgagaaatgtgactccacccaaggtctccttgtttgagcca…
ERR489040	productive	Musmus TRBV5*01 F	100	270/270 nt	Musmus TRBJ2-5*01 F	87.76	43/49 nt	Musmus TRBD2*01 F	3	5	6	12	5.6.12	[25.17.37.10]	CASSQDWGVDTQYF	in-frame		aacactaaaattactcagtcaccaagatatctaatcctgggaagagcaaataagtctttggaatgtgagcaacatctgggacataatgctatgtactggtataaacagagcgctgagaagccgccagagctcatgtttctctacaatcttaaacagttgattcgaaatgagacggtgcccagtcgttttatacctgaatgcccagacagctccaagctacttttacatatatctgccgtggatccagaagactcagctgtctatttttgtgccagcagccaagactggggggtggacacccagtactttgggccaggcactcggctcctcgtgttagaggatctgagaaatgtgactccacccaaggtctccttgtttgagccatcaaaagcagagatt…
ERR489041	productive	Musmus TRBV19*01 F	100	273/273 nt	Musmus TRBJ1-5*01 F	86	43/50 nt	Musmus TRBD1*01 F	1	5	6	11	5.6.11	[26.17.37.10]	CASSIRTGEAPLF	in-frame		ggtggcatcattactcagacacccaaattcctgattggtcaggaagggcaaaaactgaccttgaaatgtcaacagaatttcaatcatgatacaatgtactggtaccgacaggattcagggaaaggattgagactgatctactattcaataactgaaaacgatcttcaaaaaggcgatctatctgaaggctatgatgcgtctcgagagaagaagtcatctttttctctcactgtgacatctgcccagaagaacgagatggccgtttttctctgtgccagcagtataaggacaggggaggctccgctttttggagaggggactcgactctctgttctagaggatctgagaaatgtgactccacccaaggtctccttgtttgagccatcaaaagcagagatt…
ERR489042	productive	Musmus TRBV19*01 F	95.97	262/273 nt	Musmus TRBJ2-7*01 F	89.36	42/47 nt	Musmus TRBD1*01 F	2	5	6	10	5.6.10	[26.17.37.10]	CASSRQGFEQYF	in-frame		ggtggcatcattactcagacacccaaattcctgattggtcaggaatgggcaaaaactgaccttgaatgtcaacagaatttcaatcatgatacaatgtactggtaccgacaggattcagggaaaggattgagactgatctactattcaataactgaaaacgatcttcaaaaaggcgatctatctgaaggctatgatgcgtctcgagagaagaagtcatctttttctctcactgtgacatctgcccagaagaacgagatggccgtttttctctgtgccagcagtcgacaggggtttgaacagtacttcggtcccggcaccaggctcacggttttagaggatctgagaaatgtgactccacccaaggtctccttgtttgagccatcaaaagcagagattgca…
ERR489042	productive	Musmus TRBV2*01 F	100	273/273 nt	Musmus TRBJ1-4*02 F	88.24	45/51 nt	Musmus TRBD1*01 F	1	5	6	13	5.6.13	[26.17.37.10]	CASSQEGTGDERLFF	in-frame		gacccgaaaattatccagaaaccaaaatatctggtggcagtcacagggagcgaaaaaatcctgatatgcgaacagtatctaggccacaatgctatgtattggtatagacaaagtgctaagaagcctctagagttcatgttttcctacagctatcaaaaacttatggacaatcagactgcctcaagtcgcttccaacctcaaagttcaaagaaaaaccatttagaccttcagatcacagctctaaagcctgatgactcggccacatacttctgtgccagcagccaagaggggacaggggacgaaagattatttttcggtcatggaaccaagctgtctgtcctggaggatctgagaaatgtgactccacccaaggtctccttgtttgagccatcaaaagca…
ERR489043	productive	Musmus TRBV13-1*02 F	100	273/273 nt	Musmus TRBJ1-6*01 ORF	94.34	50/53 nt	Musmus TRBD1*01 F	2	5	6	13	5.6.13	[26.17.37.10]	CASSPGQGYNSPLYF	in-frame		gaggctgcagtcacccaaagccctagaaacaaggtgacagtaacaggaggaaacgtgacattgagctgtcgccagactaatagccacaactacatgtactggtatcggcaggacactgggcatgggctgaggctgatccattactcatatggtgctggcaaccttcaaataggagatgtccctgatgggtacaaggccaccagaacaacgcaagaagacttcttcctcctgctggaattggcttctccctctcagacatctttgtacttctgtgccagcagtccgggacagggctataattcgcccctctactttgcggcaggcacccggctcactgtgacagaggatctgagaaatgtgactccacccaaggtctccttgtttgagccatcaaaagca…
ERR489044	productive	Musmus TRBV4*01 F	100	273/273 nt	Musmus TRBJ2-7*01 F	97.87	46/47 nt	Musmus TRBD1*01 F	2	5	6	11	5.6.11	[26.17.37.10]	CASSYRGSYEQYF	in-frame		gagacggctgttttccagactccaaactatcatgtcacacaggtgggaaatgaagtgtctttcaattgtaagcaaactctgggccacgatactatgtattggtacaagcaagactctaagaaattgctgaagattatgtttagctacaataataagcaactcattgtaaacgaaacagttccaaggcgcttctcacctcagtcttcagataaagctcatttgaatcttcgaatcaagtctgtagagccggaggactctgctgtgtatctctgtgccagcagctaccggggatcctatgaacagtacttcggtcccggcaccaggctcacggttttagaggatctgagaaatgtgactccacccaaggtctccttgtttgagccatcaaaagcagagatt…
ERR489045	productive	Musmus TRBV13-2*01 F	100	273/273 nt	Musmus TRBJ2-2*01 F	92.16	47/51 nt	Musmus TRBD2*01 F	2	5	6	14	5.6.14	[26.17.37.10]	CASGELGGRGTGQLYF	in-frame		gaggctgcagtcacccaaagcccaagaaacaaggtggcagtaacaggaggaaaggtgacattgagctgtaatcagactaataaccacaacaacatgtactggtatcggcaggacacggggcatgggctgaggctgatccattattcatatggtgctggcagcactgagaaaggagatatccctgatggatacaaggcctccagaccaagccaagagaacttctccctcattctggagttggctaccccctctcagacatcagtgtacttctgtgccagcggtgaactgggggggcgcggcaccgggcagctctactttggtgaaggctcaaagctgacagtgctggaggatctgagaaatgtgactccacccaaggtctccttgtttgagccatcaaaa…
ERR489046	productive	Musmus TRBV5*01 F	100	270/270 nt	Musmus TRBJ2-1*01 F	94	47/50 nt	Musmus TRBD1*01 F	2	5	6	12	5.6.12	[25.17.37.10]	CASSQGQDYAEQFF	in-frame		aacactaaaattactcagtcaccaagatatctaatcctgggaagagcaaataagtctttggaatgtgagcaacatctgggacataatgctatgtactggtataaacagagcgctgagaagccgccagagctcatgtttctctacaatcttaaacagttgattcgaaatgagacggtgcccagtcgttttatacctgaatgcccagacagctccaagctacttttacatatatctgccgtggatccagaagactcagctgtctatttttgtgccagcagccagggacaggattatgctgagcagttcttcggaccagggacacgactcaccgtcctagaggatctgagaaatgtgactccacccaaggtctccttgtttgagccatcaaaagcagagatt…
ERR489047	productive	Musmus TRBV19*01 F	100	273/273 nt	Musmus TRBJ2-4*01 F	100	49/49 nt	Musmus TRBD1*01 F	2	5	6	13	5.6.13	[26.17.37.10]	CASSTWSGSQNTLYF	in-frame		ggtggcatcattactcagacacccaaattcctgattggtcaggaagggcaaaaactgaccttgaaatgtcaacagaatttcaatcatgatacaatgtactggtaccgacaggattcagggaaaggattgagactgatctactattcaataactgaaaacgatcttcaaaaaggcgatctatctgaaggctatgatgcgtctcgagagaagaagtcatctttttctctcactgtgacatctgcccagaagaacgagatggccgtttttctctgtgccagcagtacatggtcgggtagtcaaaacaccttgtactttggtgcgggcacccgactatcggtgctagaggatctgagaaatgtgactccacccaaggtctccttgtttgagccatcaaaagca…
